# Supplementary material for: Integrated Analysis of microRNA Targets Reveals New Insights into Transcriptional–Post-Transcriptional Regulatory Cross-Talk
Source: Biology (Basel). 2025 Jan 8;14(1):43. doi: 10.3390/biology14010043 (PMC11762646; doi:10.3390/biology14010043)
Supplement: Supplementary file 1 [file biology-14-00043-s001.zip › Supplementary Table 1.xlsx]

## Sheet: mRNA
Degree	Gene
108	PTEN
71	CCND1
70	IGF1R
69	VEGFA
67	BCL2
61	CDKN1A
57	CDK6
50	STAT3
47	MYC
44	CXCL12
44	MCL1
43	HMGA2
42	TP53
41	EGFR
41	TGFBR2
39	KRAS
39	SIRT1
39	ZEB1
37	HIF1A
37	SMAD4
37	SP1
35	IL6
34	MET
33	CCND2
33	NOTCH1
32	E2F1
32	EZH2
32	TWIST1
32	X
32	ZEB2
31	BCL2L11
31	IGF1
31	SMAD3
30	BMI1
30	SMAD2
30	SMAD7
29	FOXO1
28	CD274
28	CTNNB1
27	CREB1
27	GSK3B
27	MYB
26	APP
26	E2F3
26	ERBB2
26	ESR1
26	FOXO3
26	TGFB1
26	TGFBR1
25	BDNF
25	HMGB1
24	AKT1
24	KLF4
24	MYCN
24	RUNX2
24	SNAI1
23	ABCA1
23	CDK4
23	ETS1
22	BACE1
22	MTDH
22	SOX4
22	SOX9
22	TLR4
22	WEE1
21	AKT2
21	CASP3
21	CDC25A
21	CDKN1B
21	MALAT1
21	MDM2
21	MTOR
20	BRCA1
20	CXCR4
20	DNMT1
20	FBXW7
20	IGF2BP1
20	MAPK1
20	NOTCH2
20	SNAI2
19	BCL6
19	CD44
19	RB1
19	TGFB2
19	YAP1
18	CXCL8
18	HDAC4
18	JAG1
18	PPARA
18	RECK
18	ROCK1
18	RUNX1
18	SOX2
18	TNF
18	TP53INP1
18	XIAP
17	CCNE1
17	CD276
17	CDC42
17	HOXA9
17	NTRK3
17	PDCD4
17	RHOA
16	AKT3
16	BMPR2
16	CCNE2
16	CDH1
16	E2F2
16	FAS
16	FGF2
16	FOXM1
16	GJA1
16	HMGA1
16	IRS1
16	ITGB3
16	MMP9
16	NRP1
15	CDK2
15	FGFR1
15	KDR
15	LIN28A
15	MECP2
15	NFKB1
15	PAK1
15	PHLPP2
15	PIK3R1
15	RELA
15	SMAD1
15	SOCS1
15	TIMP3
15	TNFAIP3
14	ABCB1
14	ABCG2
14	APC
14	AXIN2
14	BCL2L2
14	BECN1
14	BIRC5
14	ICAM1
14	IL1B
14	ITGB8
14	KAT2B
14	KIT
14	LATS2
14	LDLR
14	MMP2
14	PIK3CA
14	PRNP
14	PTGS2
14	RAC1
14	RDX
14	SMAD5
14	STMN1
14	TGFBR3
13	ATM
13	BAX
13	CTGF
13	EDN1
13	ELAVL1
13	ERBB4
13	FOS
13	IL6R
13	MITF
13	PDGFRA
13	PHLPP1
13	VIM
12	BMP2
12	BRMS1
12	DKK1
12	DNMT3A
12	HK2
12	LIN28B
12	MMP14
12	MPL
12	NRAS
12	PLK1
12	SERPINE1
12	SOCS3
12	TCEAL1
12	TIMP2
12	WNT1
11	ADAM10
11	AR
11	COL1A1
11	CYLD
11	DNMT3B
11	E2F5
11	FXN
11	GRB2
11	HAS2
11	HNF4A
11	HOTAIR
11	HOXA10
11	JUN
11	OPRM1
11	PBX3
11	PTK2
11	RAP1B
11	RPS6KB1
11	SOX6
11	STAT1
11	THBS1
10	ABCC1
10	ARID3B
10	BCL2L1
10	CACNA1C
10	CAV1
10	CEBPB
10	ERG
10	FN1
10	FOXP1
10	FSCN1
10	IRS2
10	ITGA5
10	ITGB1
10	KCNH2
10	MAPK14
10	MEF2D
10	MMP13
10	MSI1
10	MYD88
10	NANOG
10	NEF
10	PAX6
10	PDK1
10	PKM
10	PPARGC1A
10	PRDM1
10	RAF1
10	RGS5
10	ROCK2
10	RUNX3
10	SOCS4
10	TIAM1
10	TLR2
10	YY1
9	ATG12
9	CASP8
9	CCNA2
9	CCND3
9	CFTR
9	CHEK1
9	CHUK
9	CPEB4
9	CRKL
9	DIAPH2
9	FLT1
9	FOXA1
9	GREM1
9	HES1
9	IFNG
9	IGF2
9	IKBKB
9	LDHA
9	LEF1
9	LPL
9	LRP6
9	MAFB
9	MEG3
9	NBEA
9	PDGFRB
9	PIK3IP1
9	PIM1
9	PPARG
9	PTENP1
9	RASD1
9	SHC1
9	SUZ12
9	TCF4
9	TERT
9	TJP1
9	UCA1
9	VHL
9	WNT5A
9	YWHAZ
8	ACVR1C
8	ADAM12
8	ADAM17
8	APAF1
8	BTG2
8	CADM1
8	CDH2
8	CDX2
8	CRIM1
8	CSF1
8	CTNNBIP1
8	DMD
8	EPHA4
8	FGFR3
8	FOXQ1
8	FZD7
8	GALNT7
8	GLI1
8	HDGF
8	HIPK3
8	HMOX1
8	IL8
8	ITGA6
8	LEFTY2
8	MAP3K1
8	MEF2C
8	MUC1
8	NCOA3
8	NF1
8	NFIA
8	NLK
8	NR4A2
8	NRIP1
8	PLAG1
8	PPM1D
8	PPP2CA
8	PXN
8	RAD51
8	SATB2
8	SETD2
8	SFRP1
8	SRC
8	SRCIN1
8	SREBF1
8	STAT5A
8	TAB3
8	TCL1A
8	TET2
8	THRB
8	TRAF6
8	TRAPPC2B
8	TRAPPC2P1
8	TXNIP
8	XIST
8	ZFPM2
7	ALCAM
7	ATG5
7	ATG7
7	BACH1
7	BBC3
7	BCL9
7	BMPR1B
7	CASP7
7	CCL2
7	CCL5
7	CD151
7	CDKN2A
7	COL3A1
7	COX2
7	CREB5
7	CX3CL1
7	DAZAP2
7	DKK3
7	DLC1
7	DLL4
7	E2F7
7	EIF4E
7	ERBB3
7	FMR1
7	GDNF
7	HDAC1
7	HLA-G
7	HOXA1
7	HOXB5
7	HRAS
7	IL17A
7	ITGA3
7	KEAP1
7	LRP1
7	MAP2K1
7	MAP3K2
7	MAP3K9
7	MAP4K4
7	MAPK3
7	MAPK9
7	MEIS1
7	MGMT
7	MMP16
7	MYOCD
7	NCOR2
7	NDRG2
7	NFE2L2
7	NFIB
7	NFKBIA
7	NOD2
7	NOTCH3
7	NR3C1
7	NR3C2
7	NR4A3
7	PIK3R3
7	PRKCE
7	PTTG1
7	RASSF2
7	RICTOR
7	SATB1
7	SELE
7	SEPTIN 7
7	SMO
7	SOCS6
7	SPARC
7	SPI1
7	SPRED1
7	SPRY2
7	SREBF2
7	SRF
7	TCF7
7	TFRC
7	TOB2
7	TSC1
7	UBE2I
7	VEGFC
7	WNK1
7	XBP1
7	ZBTB4
6	ACVR1
6	ACVR1B
6	ANXA2
6	APLN
6	ATF2
6	ATXN1
6	BAP1
6	BNIP3
6	BRD4
6	BTG1
6	BTK
6	CARM1
6	CASP2
6	CASP9
6	CCNG1
6	CDH5
6	CDK1
6	CLOCK
6	COL4A1
6	COL4A2
6	CPEB3
6	CYP19A1
6	CYR61
6	DKK2
6	DPYD
6	DUSP10
6	E2F6
6	EPAS1
6	ERBIN
6	FBN1
6	FOXA2
6	FOXC1
6	FZD5
6	FZD6
6	GATA6
6	HSPA5
6	HTT
6	IL11
6	IL13
6	INSR
6	IRAK1
6	IRAK2
6	IRF1
6	ITGAV
6	JAK1
6	JAK2
6	KLF6
6	LAMC2
6	LASP1
6	LIMK1
6	LOX
6	MACC1
6	MAP2K7
6	MBNL2
6	MFN2
6	MMP1
6	MMP11
6	MTA1
6	MTPN
6	MYLIP
6	NFAT5
6	NOS3
6	PAX3
6	PAX5
6	PIK3CD
6	PIK3CG
6	PIK3R2
6	PPP2R2A
6	PRDM16
6	PRKCD
6	PTBP1
6	PTPRD
6	PURA
6	RASA1
6	RET
6	RHOC
6	RXRA
6	SALL4
6	SEC23A
6	SIAH1
6	SLAIN1
6	SMURF1
6	SOD2
6	SOX17
6	SPP1
6	SPRY1
6	SSSCA1
6	STAT5B
6	SUFU
6	TCF7L1
6	TGFA
6	TGIF2
6	TRAF2
6	TRAF4
6	TUG1
6	TUSC2
6	UHRF1
6	ULK1
6	WASF3
6	WIF1
6	WNT3A
6	WNT4
6	YWHAG
5	ACSL1
5	ACVR2B
5	ADAM19
5	ADAM9
5	ADCY5
5	ADIPOR2
5	AGTR1
5	AQP4
5	ARHGEF12
5	ARL2
5	ATG14
5	ATG2B
5	AURKA
5	AURKB
5	AXL
5	BCL10
5	BMF
5	CALU
5	CAMTA1
5	CBX4
5	CCNB1
5	CCNT1
5	CDK8
5	CDKN1C
5	CEBPA
5	CELF2
5	CLDN1
5	COL10A1
5	COL1A2
5	CSNK2A1
5	CSNK2A2
5	CTNND1
5	CXCL2
5	CYP2C9
5	DAB2IP
5	DCBLD2
5	DDX58
5	DMPK
5	EFNB2
5	EGR1
5	EIF4EBP1
5	ELMO2
5	ERBB2IP
5	FASN
5	FGA
5	FGB
5	FGF12
5	FGG
5	FLOT1
5	FOSL1
5	FOXP3
5	FSTL1
5	FUT4
5	FUT8
5	FZD3
5	GATA3
5	GOLM1
5	GRN
5	HBP1
5	HDAC2
5	HMGCR
5	HOXA5
5	HOXD10
5	IGFBP3
5	IL21
5	IL4
5	IRAK4
5	IRF2
5	IRF5
5	KLF11
5	KLF12
5	KLF5
5	KLF9
5	KLHL20
5	KRASP1
5	LAMC1
5	LEFTY1
5	LMP1
5	MAGI2
5	MAP3K8
5	MAPT
5	MBD2
5	MBNL3
5	MDM4
5	METTL3
5	MMP7
5	MTSS1
5	MXD1
5	MXI1
5	MYBL2
5	NCAM1
5	NDUFA4
5	NEAT1
5	NEDD4L
5	NEUROG1
5	NF2
5	NFIX
5	NPPA
5	NPTX1
5	NR2C2
5	NRP2
5	NUMB
5	PARP1
5	PCSK9
5	PDCD10
5	PGR
5	PIN1
5	PODXL
5	POU5F1
5	PRAP1
5	PRKAA1
5	PRKCA
5	PRRX1
5	PTPN11
5	QKI
5	RAB22A
5	RAB27A
5	RARB
5	RB1CC1
5	RBL2
5	REST
5	rev
5	RIN2
5	ROBO1
5	SDC1
5	SERPINH1
5	SKP2
5	SLC16A1
5	SLC2A1
5	SLC7A5
5	SMARCA5
5	SMARCD1
5	SNCG
5	SNHG16
5	SOS1
5	SOX5
5	SPHK1
5	SRSF1
5	SYT7
5	tat
5	TAZ
5	TBC1D9
5	TET1
5	THBS2
5	TIMP1
5	TLR3
5	TNFAIP1
5	TP63
5	UBE2C
5	UBE2N
5	ULBP2
5	UVRAG
5	VAC14
5	VCAN
5	WDR37
5	YES1
5	ZAP70
4	ABCC2
4	ABL1
4	ABL2
4	ACSL4
4	ADAMTS5
4	ADORA2A
4	ALOX5
4	API5
4	APOE
4	AQP1
4	ARID3A
4	ARID4B
4	ARL4C
4	ARNT
4	BMP7
4	BNIP3L
4	BRCA2
4	BTG3
4	BTRC
4	CACNB2
4	CBL
4	CBX7
4	CCNG2
4	CCR6
4	CD34
4	CD46
4	CDK5R1
4	CDK9
4	CLU
4	COL5A2
4	CRNDE
4	CUL5
4	CXCL1
4	CYP7A1
4	DAB2
4	DAPK1
4	DAPK2
4	DDIT4
4	DHFR
4	DLX5
4	DUSP2
4	DVL3
4	EDNRA
4	EGR2
4	EIF2C1
4	EIF5A2
4	EPHA2
4	EPHA7
4	EPHB2
4	ESRRA
4	ESYT2
4	EXT3
4	EYA3
4	EZR
4	F3
4	FASLG
4	FBXO11
4	FGF9
4	FGFR2
4	FHIT
4	FHL1
4	FKBP5
4	FOXJ3
4	FOXN3
4	FZD4
4	GAB1
4	GAB2
4	GAS5
4	GATA2
4	GDF5
4	GIT1
4	GLS
4	GNAI1
4	GNAI2
4	H19
4	HBEGF
4	HDAC6
4	HDAC8
4	HDAC9
4	HGF
4	HIF3A
4	HIPK2
4	HNRNPA1
4	HNRNPD
4	HOXB3
4	HOXB8
4	HSPA4
4	HULC
4	ID4
4	IFNB1
4	IGF2BP3
4	IGFBP5
4	IL10
4	IL18
4	IL1A
4	IL1R1
4	IMPDH1
4	ING4
4	IQGAP1
4	KCNJ2
4	KDM1A
4	KDM3A
4	KDM4A
4	KDM5B
4	KIF2A
4	KL
4	KLF13
4	L1CAM
4	LAMTOR5
4	LDHB
4	LIF
4	LPAR1
4	MAD2L1
4	MAP2K4
4	MAP3K14
4	MAP3K7
4	MAPK7
4	MBNL1
4	MICA
4	MIF
4	MMP3
4	MSH3
4	MST1
4	MTHFR
4	MX1
4	MYLK
4	NAIP
4	NAMPT
4	NCSTN
4	NEUROD1
4	NFATC1
4	NFATC3
4	NKD1
4	NKIRAS2
4	NOB1
4	NOS1
4	NOX4
4	NR1H3
4	NR1I2
4	NR2F2
4	NR4A1
4	NR5A2
4	NTN4
4	NTRK2
4	NUAK1
4	PAK4
4	PEBP1
4	PER1
4	PFKP
4	PIAS3
4	PIK3C2A
4	PKNOX1
4	PLAUR
4	POU2F2
4	PRKAB1
4	PROX1
4	PSAP
4	PTK2B
4	PTPN1
4	PTPN9
4	RAB14
4	RAB1A
4	RAB23
4	RAB5A
4	RAN
4	RAP1A
4	RAP2A
4	RASAL2
4	RBL1
4	RNASEL
4	RNF2
4	RORA
4	S
4	S1PR1
4	SEMA6A
4	SEMA6D
4	SERP1
4	SERPINB5
4	SET
4	SFRP2
4	SFRP4
4	SGK1
4	SIX1
4	SKI
4	SLC25A15
4	SLC45A3
4	SLC7A11
4	SNCA
4	SNHG1
4	SOX7
4	SP7
4	SPRED2
4	SQSTM1
4	SRGAP2
4	SSX2IP
4	STAT6
4	TAB2
4	TAC1
4	TAGLN2
4	TAP1
4	TBK1
4	TDG
4	TFAM
4	TFAP2A
4	TFAP2C
4	TFF1
4	TLR7
4	TRIB1
4	TRIB2
4	TRIM29
4	TRPS1
4	TWF1
4	TYMS
4	VAV3
4	VDAC1
4	ZBTB7A
3	ABCG1
3	ACTL6A
3	ADAR
3	AFF1
3	AK3
3	AKAP12
3	ALDH5A1
3	ANG
3	ANGPT2
3	ARHGAP19
3	ARHGAP5
3	ARID2
3	ARNTL
3	ARPC3
3	ARPC5
3	ATF1
3	ATF3
3	ATF4
3	ATF6
3	ATG10
3	ATG16L1
3	BACH2
3	BAG1
3	BAG3
3	BAG5
3	BAK1
3	BASP1
3	BCAR1
3	BCL11A
3	BHRF1
3	BMP4
3	BRAF
3	BSG
3	CAB39
3	CAMK2D
3	CAPNS1
3	CAPRIN1
3	CARD10
3	CARD11
3	CASC2
3	CAV2
3	CBL-1
3	CBLB
3	CCL1
3	CCN2
3	CCNF
3	CCNJ
3	CCNT2
3	CCR7
3	CD38
3	CD40
3	CD47
3	CD82
3	CDC14A
3	CDC25B
3	CDC27
3	CDC6
3	CDH11
3	CDK3
3	CDR1
3	CDYL
3	CEACAM6
3	CELF1
3	CERS2
3	CHL1
3	CKB
3	COL5A1
3	CPEB1
3	CPEB2
3	CPT1A
3	CRK
3	CSF1R
3	CTBP1
3	CTBP2
3	CTDSPL
3	CTHRC1
3	CUL2
3	CUL3
3	CX3CR1
3	CYBB
3	CYP1B1
3	CYP2C19
3	DANCR
3	DDAH1
3	DDR1
3	DDX6
3	DEK
3	DLL1
3	DNAJA4
3	DOCK1
3	DPYSL3
3	DR1
3	DRD1
3	DSPP
3	DUSP1
3	DUSP6
3	E6
3	E7
3	EEF1A2
3	EEF2K
3	EGR3
3	EIF2S3
3	ELN
3	ELOVL6
3	EP300
3	ERRFI1
3	ESR2
3	ESRRG
3	ETV1
3	ETV4
3	EYA4
3	F8
3	FADD
3	FERMT2
3	FLOT2
3	FMN2
3	FMNL2
3	FOXF2
3	FOXO4
3	FRAT2
3	FRK
3	FRS2
3	GAS1
3	GATA4
3	GDAP1
3	GMNN
3	GNA13
3	GNG13
3	GPC1
3	GPC3
3	GPR78
3	GRB10
3	GRIA2
3	GSTP1
3	GYPA
3	H2AFX
3	HAND2
3	HCN2
3	HCN4
3	HDAC5
3	HIF1AN
3	HIP1R
3	HIPK1
3	HMGB2
3	HMGB3
3	HMGN5
3	HNF1B
3	HNF4G
3	HNRNPA2B1
3	HOXB1
3	HOXB7
3	HOXC8
3	HPGD
3	HPSE
3	HSPA1B
3	ID1
3	ID2
3	IGF2BP2
3	IGFBP2
3	IKBKE
3	IL10RA
3	IL12A
3	IL23R
3	IL33
3	ILK
3	ING1
3	ING5
3	ITCH
3	ITGA2
3	ITGA3-1
3	JAM3
3	JUNB
3	JUND
3	KCNQ1
3	KDM6A
3	KITLG
3	KLF15
3	KLF2
3	KLK10
3	KMT2A
3	KMT5A
3	LAMB3
3	LARP1
3	LDLRAP1
3	LEPR
3	LIFR
3	LINCMD1
3	LOXL2
3	MAFG
3	MAML2
3	MAML3
3	MAP2K3
3	MAP2K6
3	MAP3K11
3	MAP3K12
3	MAP3K5
3	MAPRE1
3	MARCKS
3	MAT1A
3	MAX
3	MCM2
3	MCM3
3	MECOM
3	MEF2A
3	MEOX2
3	MLH1
3	MSH2
3	MSN
3	MTMR3
3	MUC4
3	N4BP1
3	NASP
3	NCOA1
3	NET1
3	NFYC
3	NID1
3	NLRP3
3	NOS2
3	NOTCH4
3	NR1H4
3	NRF1
3	NT5E
3	OCLN
3	OTUB1
3	PAK2
3	PAK7
3	PAPPA
3	PB1
3	PBRM1
3	PCMT1
3	PCNA
3	PDE4D
3	PDGFA
3	PDGFB
3	PDK4
3	PDPK1
3	PDPN
3	PGRMC1
3	PHB
3	PICALM
3	PIM3
3	PLAU
3	PLD1
3	PLD2
3	PNP
3	POMC
3	PPIF
3	PPM1K
3	PPP1CC
3	PPP1R13B
3	PPP1R13L
3	PPP2CB
3	PPP2R5E
3	PRDX3
3	PRKAA2
3	PRKACB
3	PRKAR1A
3	PRKDC
3	PRMT1
3	PSEN1
3	PSMD10
3	PTBP2
3	PTCH1
3	PTPN13
3	PTPRM
3	PTPRO
3	PVT1
3	PXDN
3	RAB11FIP1
3	RAB32
3	RALA
3	RASSF1
3	RASSF4
3	RAVER2
3	RBPJ
3	RCOR1
3	REL
3	RFFL
3	RGS3
3	RHEB
3	RHOB
3	RND3
3	ROS1
3	RPA1
3	RPS6KA3
3	RSU1
3	S100B
3	SCARB1
3	SCD
3	SCHLAP1
3	SCN5A
3	SDCBP
3	SERBP1
3	SERPINB9
3	SETD8
3	SGPL1
3	SH3GL2
3	SH3PXD2A
3	SHANK3
3	SIRPA
3	SIRT2
3	SIRT7
3	SLC2A4
3	SMARCA4
3	SMG1
3	SND1
3	SNHG14
3	SNIP1
3	SOCS2
3	SOCS5
3	SPAG9
3	SRSF11
3	SRSF2
3	ST8SIA4
3	STARD13
3	TACC3
3	TBC1D2
3	TCF12
3	TF
3	TGFBI
3	TICAM2
3	TJP2
3	TM4SF1
3	TMED7
3	TMEM136
3	TNFSF13B
3	TNIP1
3	TNKS2
3	TOB1
3	TOP2A
3	TP73-AS1
3	TRAF3
3	TRIM71
3	TRIM8
3	TSPAN1
3	TTK
3	TUSC3
3	UBE2F
3	UBE3A
3	UCP2
3	UGT2B17
3	UNG
3	USP14
3	VCAM1
3	VDR
3	VPS4A
3	VPS51
3	XRCC5
3	YBX1
3	ZFAS1
3	ZNF217
2	AANAT
2	ABCB9
2	ABCC10
2	ABCC5
2	ABCE1
2	ACHE
2	ACKR3
2	ACTA2-AS1
2	ACTG1
2	ACVR2A
2	ADAM1A
2	ADAMTS9
2	ADCY6
2	ADCY9
2	ADM
2	ADORA2B
2	ADRB1
2	ADRB2
2	AGT
2	AHR
2	AIFM1
2	AIP
2	AKR1C1
2	ALK
2	ALKBH5
2	ALPL
2	ANGPT1
2	ANGPTL4
2	ANLN
2	ANO1
2	ANXA1
2	AP1S2
2	APLNR
2	AQP3
2	AQP5
2	ARFGEF1
2	ARHGAP1
2	ARHGAP12
2	ARHGDIA
2	ARHGDIB
2	ARHGEF2
2	ARID1A
2	ARIH2
2	ARL6IP5
2	ARRB1
2	ASB2
2	ATG4C
2	ATP5S
2	ATP7A
2	ATXN3
2	BACE
2	BAG4
2	BAMBI
2	BCAT1
2	BCL2L12
2	BCL2L14
2	BCL3
2	BCLAF1
2	BIRC2
2	BIRC6
2	BLM
2	BMP1
2	BMP6
2	BMPR1A
2	BRD7
2	BRIP1
2	BTC
2	BUB1
2	CALM1
2	CALN1
2	CAND1
2	CASR
2	CBFB
2	CBR1
2	CBS
2	CBX3
2	CBX5
2	CCAR1
2	CCAT1
2	CCDC88A
2	CCKBR
2	CCL8
2	CCM2
2	CCNA1
2	CCR1
2	CD226
2	CDC25C
2	CDC40
2	CDC7
2	CDC73
2	CDH17
2	CDKN2B
2	CDKN2D
2	Cebpb
2	CEBPD
2	CENPF
2	CFH
2	CHD1
2	CHD5
2	CHD9
2	CHI3L1
2	CHORDC1
2	CIP2A
2	CISH
2	CIT
2	CITED2
2	CKAP2
2	CKAP4
2	CLIC4
2	CLTC
2	COL12A1
2	COL15A1
2	COL2A1
2	COMMD1
2	COPS8
2	CORO1C
2	CPD
2	CPNE3
2	CREBBP
2	CRIP2
2	CROT
2	CSE
2	CSMD1
2	CTDSP1
2	CUL4A
2	CUX1
2	CXCL10
2	CXCL11
2	CXCL14
2	CXCL16
2	CYP2B6
2	CYP2C8
2	CYP2D6
2	CYP2E1
2	CYP3A4
2	CYTOR
2	DACH1
2	DACT3
2	DAPK3
2	DDX53
2	DGUOK
2	DIO1
2	DIRAS3
2	DNM3OS
2	DOCK6
2	DOHH
2	DPY19L1
2	DRD3
2	DTL
2	DUSP4
2	DUSP5
2	DVL1
2	DYRK2
2	E2F3P1
2	ECM1
2	ECT2
2	EDEM1
2	EEF1E1
2	EGF
2	EGFL7
2	EGLN3
2	EI24
2	EIF2A
2	EIF2S1
2	EIF3A
2	EIF4A1
2	ELF1
2	ELF4
2	ELK1
2	ENG
2	EPN2
2	ERGIC3
2	ERN1
2	ESM1
2	ETS2
2	EWSR1
2	EYA1
2	F11R
2	FABP4
2	FAF1
2	FAM83A
2	FAT4
2	FBP1
2	FBXO31
2	FGF1
2	FGF7
2	FGFRL1
2	FH
2	FIS1
2	FLI1
2	FLT3
2	FMNL3
2	FOSL2
2	FOXG1
2	FOXJ2
2	FOXL2
2	FOXN1
2	FOXO3A
2	FOXR2
2	FPR2
2	FRAT1
2	FRZT
2	FUS
2	FYN
2	FZD8
2	G3BP1
2	G6PC
2	G6PD
2	GABARAPL1
2	GABPA
2	GADD45A
2	GAP43
2	GAPDH
2	GCM1
2	GEMIN2
2	GLI2
2	GLI3
2	GNG7
2	GP1BA
2	GPC5
2	GPD1L
2	GPD2
2	GRIA1
2	GRM5
2	GRM7
2	GSE1
2	GSK3A
2	GZMB
2	HAX1
2	HCP5
2	HCVgp1
2	HDAC10
2	HECTD2
2	HELLS
2	HERPUD1
2	HMX1
2	HOXA7
2	HSD17B1
2	HSF2
2	HSPD1
2	HUWE1
2	IARS
2	ICOSLG
2	IFI27
2	IFIT2
2	IFNR
2	IGBP1
2	IGF2R
2	IGFBP1
2	IL13RA1
2	IL16
2	IL2
2	IL24
2	IL32
2	Il6
2	IL6ST
2	INPP4B
2	INPP5D
2	INPPL1
2	IRF4
2	IRF9
2	ISCU
2	ITGA11
2	ITGA9
2	ITGB4
2	JADE1
2	JAM2
2	JAZF1
2	KCNA5
2	KCNQ1OT1
2	KDM2A
2	KDM5C
2	KDM6B
2	KHDRBS1
2	KHSRP
2	KLF10
2	KLK4
2	KPNA4
2	KPNB1
2	KREMEN1
2	KRT5
2	KSR1
2	LAMP1
2	LATS1
2	LFNG
2	LGR4
2	LGR5
2	LHCGR
2	LHX2
2	LINC00162
2	LINC00240
2	LINC00665
2	LINC01089
2	LINC01234
2	LMTK3
2	LRP5
2	LRRC4
2	LYN
2	LZTS1
2	M6PR
2	MADD
2	MAF
2	MAP1LC3B
2	MAP3K10
2	MAP3K3
2	MAP4K3
2	MAPK4
2	MAPK8
2	MARK1
2	MATR3
2	MAZ
2	MCAM
2	MCM10
2	MCM5
2	MED1
2	MED13
2	MEIS2
2	MEK1
2	MEN1
2	MERTK
2	MIA3
2	MIB1
2	MMGT1
2	MMP10
2	MMP15
2	Mmp15
2	MMP24
2	Mmp24
2	MNT
2	MSH6
2	MSTN
2	MTA2
2	MTHFD1
2	MTTP
2	MTUS1
2	MUC13
2	MYBL1
2	MYCBP
2	MYH9
2	MYL9
2	MYO10
2	MYO1D
2	MYO6
2	MZF1
2	NAA10
2	NAIF1
2	NAP1L1
2	NARS
2	NAV3
2	NCOA2
2	NDRG3
2	NDST1
2	NECTIN1
2	NECTIN4
2	NEDD9
2	NEFL
2	NEK2
2	NES
2	NFATC2IP
2	NFKBIZ
2	NGF
2	NGFR
2	NISCH
2	NKX2-1
2	NNAT
2	NOD1
2	NOMO1
2	NOVA1
2	NPC1
2	NR2E1
2	NTF3
2	NTM
2	OIP5
2	OLFM4
2	OLIG2
2	ONECUT2
2	OSBPL6
2	OSCP1
2	OTUD7B
2	OXTR
2	P2RX5
2	P2RX7
2	P4HA1
2	PACRGL
2	PAIP2
2	PAK6
2	PARD3
2	PART1
2	PATZ1
2	PAX8
2	PBX2
2	PCAT1
2	PCBP1
2	PCK1
2	PDE4B
2	PDGFC
2	PDIA3
2	PFKFB3
2	PGD
2	PGF
2	PHF17
2	PHF8
2	PICSAR
2	PIEZO1
2	PIGF
2	PIK3C2B
2	PINK1
2	PKD1
2	PLAGL1
2	PLCB1
2	PLCE1
2	PLCG1
2	PLIN3
2	PLK2
2	PLK4
2	PLOD2
2	PLOD3
2	PMAIP1
2	PMEPA1
2	PMP22
2	POFUT1
2	POLR1H
2	POT1
2	POU2F1
2	POU4F2
2	PPARD
2	PPM1E
2	PPM1F
2	PPP1CA
2	PPP1R10
2	PPP2R4
2	PPP2R5C
2	PPP3CA
2	PRDX6
2	PRKRA
2	PRODH
2	PROM1
2	PROP1
2	PRRT2
2	PTMA
2	PTP4A1
2	PTP4A3
2	PTPN12
2	PTPN14
2	PTPN6
2	PTPN7
2	PTX3
2	PUM2
2	PVRL4
2	Qk
2	RAB10
2	RAB11A
2	RAB18
2	RAB21
2	RAB27B
2	RAD17
2	RAD21
2	RAD23B
2	RAD52
2	RARA
2	RARG
2	RASGRF1
2	RASGRP1
2	RASSF8
2	RBAK
2	RBBP4
2	RBFOX2
2	RBP2
2	RCAN1
2	RCBTB1
2	RCOR3
2	RDH10
2	REG4
2	RELN
2	REN
2	RERE
2	REV1
2	REV3L
2	RGS16
2	RGS17
2	RGS2
2	RGS4
2	RHOJ
2	RHPN2
2	RIPK1
2	ROBO2
2	ROR1
2	RRAS
2	RREB1
2	RRM2
2	RTN4
2	SAMHD1
2	SART3
2	SAV1
2	SCAI
2	SCO2
2	SDHA
2	SDHD
2	SEMA4B
2	SEMA4C
2	SENP1
2	SEPTIN 10
2	SERINC3
2	SERPINB2
2	SFPQ
2	SGK3
2	SHMT2
2	SIP1
2	SIRT3
2	SKIL
2	SLC1A2
2	SLC1A5
2	SLC25A12
2	SLC2A3
2	SLC30A1
2	SLC34A2
2	SLC40A1
2	SLC5A5
2	SLC6A3
2	SLC6A4
2	SLC8A1
2	SMAD9
2	SMARCA2
2	SMN1
2	SNAI3
2	SNAP25
2	SNHG3
2	SNHG6
2	SOAT1
2	SOD1
2	SOST
2	SOX12
2	Sp1
2	SPAG5
2	SPDEF
2	SPRY3
2	SPRY4
2	SRGAP1
2	SRI
2	SRSF6
2	SRSF9
2	SSRP1
2	ST7L
2	STAB1
2	STAG2
2	STARD10
2	STAT4
2	STC2
2	STIM1
2	STK11
2	STK3
2	STK40
2	STUB1
2	SULF1
2	SULT2A1
2	SYCP1
2	SYT1
2	TAB1
2	TACSTD2
2	TADA2A
2	TARDBP
2	TBX3
2	TCF3
2	TCF7L2
2	TEAD4
2	TET3
2	TEX261
2	TFAP4
2	TFEB
2	TFPI
2	TFPI2
2	TGFBRAP1
2	TGIF1
2	TIGAR
2	TIMM8A
2	TKT
2	TLE1
2	TLE4
2	TLN2
2	TMEM106B
2	TMEM64
2	TNFRSF10A
2	TNFRSF12A
2	TNFSF11
2	TNFSF13
2	TNFSF15
2	TNK2
2	TOMM20
2	TP53BP2
2	TPD52
2	TPM1
2	TPX2
2	TRA2B
2	TRAF5
2	TRAF7
2	TREM2
2	TRIAP1
2	TRIB3
2	TRIM13
2	TRIM2
2	TRIM27
2	TRIM32
2	TRIM33
2	TRIM68
2	TROAP
2	TSG101
2	TSPAN6
2	TSTA3
2	TWF2
2	UBAP2
2	UBQLN1
2	UGT2B7
2	ULK2
2	UQCRFS1
2	USF2
2	USP35
2	VAMP2
2	VASH1
2	VCL
2	VEZT
2	VLDLR
2	VPS4B
2	WNT10A
2	WNT10B
2	WNT11
2	WNT2
2	WNT2B
2	WNT7A
2	WNT9B
2	WT1
2	XPO6
2	YTHDF1
2	YY1AP1
2	ZC3H12A
2	ZFP36
2	ZFPM1
2	ZFYVE9
2	ZIC3
2	ZNF350
2	ZNF395
2	ZNF763
2	ZNRF2
2	ZNRF3
1	4EBP1
1	A1BG
1	A2M
1	AACS
1	AATK
1	ABCA2
1	ABCA5
1	ABCB11
1	ABCB5
1	Abcc2
1	ABCC3
1	ABCC4
1	ABCC6
1	ABCC9
1	ABCF2
1	ABCG4
1	ABHD16A
1	ABHD17C
1	ABR
1	ABRA
1	ABRACL
1	ABTB1
1	ACAA2
1	ACADS
1	ACAT1
1	ACE2
1	ACLY
1	ACOT7
1	ACOX1
1	ACSL3
1	ACSL6
1	ACTB
1	ACTC1
1	ACTG2
1	ACTN1
1	ACTN4
1	ACTR2
1	ACVR2
1	ACVRL1
1	ADA
1	ADAM22
1	Adamts1
1	ADAMTS1
1	ADAMTS13
1	ADAMTS4
1	ADAMTS6
1	ADCY1
1	ADD3
1	ADGRA2
1	ADGRE5
1	ADGRL2
1	ADGRL4
1	ADIPOQ
1	AFAP1
1	AFTPH
1	AGAP2-AS1
1	AGER
1	AGFG1
1	AGPAT2
1	AGPAT3
1	AGR2
1	AHNAK
1	AHRR
1	AICDA
1	AIFM3
1	AJAP1
1	AKR1B10
1	AKR1C2
1	AKT1S1
1	ALAS2
1	ALDH1A1
1	ALDH2
1	ALDH3A1
1	ALDH3A2
1	ALDOA
1	ALOX12
1	ALPK2
1	ALPPL2
1	ALX1
1	AMACR
1	AMBRA1
1	AMD1
1	AMFR
1	AMOT
1	AMOTL1
1	AMTN
1	ANAPC16
1	ANGPTL1
1	ANGPTL2
1	ANGPTL3
1	ANK2
1	ANK3
1	ANKH
1	ANKRD13A
1	ANKRD46
1	ANP32A
1	ANUBL1
1	ANXA11
1	AP1G1
1	AP2M1
1	AP3B1
1	AP3M2
1	APBB2
1	APC2
1	APEX1
1	APH1A
1	APLP2
1	APOA5
1	APOB
1	APOBEC2
1	APOBEC3A
1	APOC3
1	APOL6
1	ARAF
1	ARC
1	ARCN1
1	AREG
1	ARF1
1	ARF4
1	ARF6
[truncated: 1,843 more rows]

## Sheet: microRNA
Degree	microRNA
262	hsa-miR-155-5p
182	hsa-miR-21-5p
171	hsa-miR-145-5p
156	hsa-miR-34a-5p
141	hsa-miR-125b-5p
138	hsa-miR-124-3p
135	hsa-miR-29b-3p
134	hsa-miR-200c-3p
131	hsa-miR-17-5p
127	hsa-miR-29a-3p
110	hsa-miR-1-3p
107	hsa-miR-20a-5p
103	hsa-miR-9-5p
99	hsa-miR-24-3p
98	hsa-miR-146a-5p
95	hsa-miR-200b-3p
94	hsa-miR-16-5p
94	hsa-miR-181a-5p
93	hsa-miR-221-3p
89	hsa-miR-27a-3p
89	hsa-miR-29c-3p
88	hsa-miR-26a-5p
86	hsa-miR-31-5p
84	hsa-miR-27b-3p
83	hsa-miR-22-3p
82	hsa-miR-122-5p
81	hsa-miR-199a-5p
80	hsa-let-7a-5p
80	hsa-miR-203a-3p
79	hsa-miR-7-5p
78	hsa-miR-141-3p
77	hsa-miR-133a-3p
76	hsa-miR-101-3p
76	hsa-miR-200a-3p
75	hsa-miR-182-5p
74	hsa-miR-128-3p
74	hsa-miR-204-5p
73	hsa-miR-223-3p
72	hsa-miR-138-5p
72	hsa-miR-143-3p
71	hsa-miR-19a-3p
71	hsa-miR-210-3p
71	hsa-miR-23a-3p
71	hsa-miR-92a-3p
70	hsa-miR-214-3p
69	hsa-let-7b-5p
68	hsa-miR-205-5p
64	hsa-miR-148a-3p
63	hsa-miR-125a-5p
63	hsa-miR-218-5p
61	hsa-miR-132-3p
61	hsa-miR-30a-5p
59	hsa-miR-106b-5p
59	hsa-miR-23b-3p
58	hsa-let-7c-5p
58	hsa-miR-195-5p
58	hsa-miR-222-3p
58	hsa-miR-34c-5p
57	hsa-miR-15a-5p
57	hsa-miR-320a
56	hsa-miR-137
55	hsa-miR-107
55	hsa-miR-19b-3p
55	hsa-miR-206
53	hsa-miR-126-3p
53	hsa-miR-192-5p
53	hsa-miR-429
52	hsa-miR-130a-3p
52	hsa-miR-133b
52	hsa-miR-15b-5p
52	hsa-miR-181b-5p
51	hsa-miR-30c-5p
51	hsa-miR-375
51	hsa-miR-497-5p
50	hsa-miR-150-5p
50	hsa-miR-26b-5p
50	hsa-miR-93-5p
49	hsa-miR-185-5p
48	hsa-miR-424-5p
47	hsa-miR-98-5p
46	hsa-let-7f-5p
46	hsa-miR-106a-5p
45	hsa-let-7e-5p
45	hsa-miR-10b-5p
45	hsa-miR-129-5p
45	hsa-miR-139-5p
44	hsa-miR-103a-3p
44	hsa-miR-140-5p
44	hsa-miR-25-3p
44	hsa-miR-494-3p
43	hsa-let-7g-5p
43	hsa-miR-144-3p
43	hsa-miR-224-5p
43	hsa-miR-335-5p
42	hsa-let-7i-5p
42	hsa-miR-10a-5p
42	hsa-miR-135a-5p
42	hsa-miR-142-3p
41	hsa-miR-30b-5p
40	hsa-miR-18a-5p
40	hsa-miR-211-5p
39	hsa-miR-130b-3p
39	hsa-miR-194-5p
38	hsa-miR-196a-5p
38	hsa-miR-27a-5p
38	hsa-miR-449a
38	hsa-miR-503-5p
37	hsa-miR-181c-5p
36	hsa-miR-146b-5p
35	hsa-let-7d-5p
35	hsa-miR-193a-3p
35	hsa-miR-21-3p
35	hsa-miR-212-3p
35	hsa-miR-33a-5p
35	hsa-miR-96-5p
33	hsa-miR-135b-5p
33	hsa-miR-199a-3p
33	hsa-miR-506-3p
32	hsa-miR-100-5p
32	hsa-miR-152-3p
32	hsa-miR-373-3p
31	hsa-miR-183-5p
30	hsa-miR-372-3p
29	hsa-miR-186-5p
29	hsa-miR-30e-5p
29	hsa-miR-340-5p
28	hsa-miR-193b-3p
28	hsa-miR-20b-5p
28	hsa-miR-217
28	hsa-miR-30a-3p
28	hsa-miR-378a-3p
28	hsa-miR-495-3p
27	hsa-miR-28-5p
27	hsa-miR-326
27	hsa-miR-338-3p
27	hsa-miR-451a
26	hsa-miR-184
26	hsa-miR-302a-3p
26	hsa-miR-30d-5p
26	hsa-miR-675-5p
25	hsa-miR-191-5p
25	hsa-miR-486-5p
24	hsa-miR-140-3p
24	hsa-miR-32-5p
23	hsa-miR-149-5p
23	hsa-miR-301a-3p
23	hsa-miR-302b-3p
23	hsa-miR-34b-3p
23	hsa-miR-34b-5p
23	hsa-miR-409-3p
23	hsa-miR-483-3p
23	hsa-miR-491-5p
23	hsa-miR-9-3p
22	hsa-miR-142-5p
22	hsa-miR-363-3p
21	hsa-miR-136-5p
21	hsa-miR-302d-3p
21	hsa-miR-342-3p
20	hsa-miR-126-5p
20	hsa-miR-127-3p
20	hsa-miR-134-5p
20	hsa-miR-148b-3p
20	hsa-miR-181d-5p
20	hsa-miR-34a-3p
20	hsa-miR-370-3p
20	hsa-miR-381-3p
19	hsa-miR-215-5p
19	hsa-miR-663a
19	hsa-miR-92b-3p
18	hsa-miR-149-3p
18	hsa-miR-153-3p
18	hsa-miR-17-3p
18	hsa-miR-196b-5p
18	hsa-miR-197-3p
18	hsa-miR-302c-3p
18	hsa-miR-485-5p
18	hsa-miR-519d-3p
18	hsa-miR-708-5p
17	hsa-miR-145-3p
17	hsa-miR-155-3p
17	hsa-miR-193a-5p
17	hsa-miR-199b-5p
17	hsa-miR-216a-5p
17	hsa-miR-296-5p
17	hsa-miR-377-3p
17	hsa-miR-542-3p
16	hsa-miR-101-5p
16	hsa-miR-328-3p
16	hsa-miR-329-3p
16	hsa-miR-330-3p
16	hsa-miR-330-5p
16	hsa-miR-455-3p
16	hsa-miR-590-5p
15	hsa-miR-331-3p
15	hsa-miR-33b-5p
15	hsa-miR-374a-5p
15	hsa-miR-383-5p
15	hsa-miR-433-3p
15	hsa-miR-520c-3p
15	hsa-miR-99a-5p
14	hsa-miR-125a-3p
14	hsa-miR-1275
14	hsa-miR-219a-5p
14	hsa-miR-362-3p
14	hsa-miR-432-5p
14	hsa-miR-454-3p
14	hsa-miR-490-3p
14	hsa-miR-590-3p
14	hsa-miR-638
13	hsa-miR-105-5p
13	hsa-miR-187-3p
13	hsa-miR-202-3p
13	hsa-miR-29a-5p
13	hsa-miR-346
13	hsa-miR-365a-3p
13	hsa-miR-376a-3p
13	hsa-miR-425-5p
13	hsa-miR-449b-5p
13	hsa-miR-486-3p
13	hsa-miR-543
13	hsa-miR-574-3p
13	hsa-miR-758-3p
12	hsa-miR-144-5p
12	hsa-miR-208a-3p
12	hsa-miR-216b-5p
12	hsa-miR-382-5p
12	hsa-miR-410-3p
12	hsa-miR-483-5p
12	hsa-miR-489-3p
12	hsa-miR-492
12	hsa-miR-505-3p
12	hsa-miR-539-5p
12	hsa-miR-608
12	hsa-miR-767-5p
11	hsa-miR-1-5p
11	hsa-miR-137-3p
11	hsa-miR-147a
11	hsa-miR-324-5p
11	hsa-miR-376c-3p
11	hsa-miR-431-5p
11	hsa-miR-520b
11	hsa-miR-665
10	hsa-miR-133a-5p
10	hsa-miR-26a-3p
10	hsa-miR-298
10	hsa-miR-300
10	hsa-miR-31-3p
10	hsa-miR-338-5p
10	hsa-miR-34c-3p
10	hsa-miR-367-3p
10	hsa-miR-455-5p
10	hsa-miR-493-3p
10	hsa-miR-630
10	hsa-miR-874-3p
10	hsa-miR-99b-5p
9	hsa-miR-1246
9	hsa-miR-125b-3p
9	hsa-miR-1271-5p
9	hsa-miR-146a-3p
9	hsa-miR-148a-5p
9	hsa-miR-151a-5p
9	hsa-miR-182-3p
9	hsa-miR-188-5p
9	hsa-miR-198
9	hsa-miR-29b-5p
9	hsa-miR-30c-3p
9	hsa-miR-339-5p
9	hsa-miR-378a-5p
9	hsa-miR-384
9	hsa-miR-421
9	hsa-miR-422a
9	hsa-miR-498
9	hsa-miR-513a-5p
9	hsa-miR-519a-3p
9	hsa-miR-544a
9	hsa-miR-603
9	hsa-miR-622
9	hsa-miR-625-5p
9	hsa-miR-634
9	hsa-miR-885-5p
8	hsa-miR-129-2-3p
8	hsa-miR-1290
8	hsa-miR-154-5p
8	hsa-miR-15b-3p
8	hsa-miR-18b-5p
8	hsa-miR-190a-5p
8	hsa-miR-204-3p
8	hsa-miR-27b-5p
8	hsa-miR-296-3p
8	hsa-miR-301b-3p
8	hsa-miR-320b
8	hsa-miR-33a-3p
8	hsa-miR-34a
8	hsa-miR-376a-5p
8	hsa-miR-411-5p
8	hsa-miR-448
8	hsa-miR-487b-3p
8	hsa-miR-499a-5p
8	hsa-miR-502-5p
8	hsa-miR-504-5p
8	hsa-miR-520e
8	hsa-miR-532-5p
8	hsa-miR-573
8	hsa-miR-613
8	hsa-miR-765
8	hsa-miR-892b
8	hsa-miR-93-3p
8	hsa-miR-942-5p
7	hsa-miR-10a-3p
7	hsa-miR-146b-3p
7	hsa-miR-151a-3p
7	hsa-miR-18a-3p
7	hsa-miR-208b-3p
7	hsa-miR-214-5p
7	hsa-miR-221-5p
7	hsa-miR-223-5p
7	hsa-miR-23a-5p
7	hsa-miR-24-5p
7	hsa-miR-302a
7	hsa-miR-324-3p
7	hsa-miR-335-3p
7	hsa-miR-361-5p
7	hsa-miR-374b-5p
7	hsa-miR-423-5p
7	hsa-miR-485-3p
7	hsa-miR-519c-3p
7	hsa-miR-520a-3p
7	hsa-miR-520g-3p
7	hsa-miR-520h
7	hsa-miR-524-5p
7	hsa-miR-552-3p
7	hsa-miR-582-5p
7	hsa-miR-584-5p
7	hsa-miR-650
7	hsa-miR-655-3p
7	hsa-miR-661
7	hsa-miR-873-5p
6	hsa-miR-1207-5p
6	hsa-miR-122-3p
6	hsa-miR-1266-5p
6	hsa-miR-128-2
6	hsa-miR-1291
6	hsa-miR-1297
6	hsa-miR-135a-3p
6	hsa-miR-147b
6	hsa-miR-15a
6	hsa-miR-15a-3p
6	hsa-miR-183-3p
6	hsa-miR-185-3p
6	hsa-miR-1908-5p
6	hsa-miR-203a-5p
6	hsa-miR-205-3p
6	hsa-miR-20b-3p
6	hsa-miR-23b-5p
6	hsa-miR-30b-3p
6	hsa-miR-323a-3p
6	hsa-miR-33b-3p
6	hsa-miR-345-5p
6	hsa-miR-3619-5p
6	hsa-miR-452-5p
6	hsa-miR-488-3p
6	hsa-miR-490-5p
6	hsa-miR-509-3p
6	hsa-miR-515-5p
6	hsa-miR-541-3p
6	hsa-miR-545-3p
6	hsa-miR-562
6	hsa-miR-570-3p
6	hsa-miR-574-5p
6	hsa-miR-592
6	hsa-miR-641
6	hsa-miR-644a
6	hsa-miR-744-5p
6	hsa-miR-802
5	hsa-miR-10b-3p
5	hsa-miR-1228-3p
5	hsa-miR-127-5p
5	hsa-miR-1293
5	hsa-miR-1301-3p
5	hsa-miR-141-5p
5	hsa-miR-150-3p
5	hsa-miR-152-5p
5	hsa-miR-181a-3p
5	hsa-miR-188-3p
5	hsa-miR-190b
5	hsa-miR-192-3p
5	hsa-miR-195-3p
5	hsa-miR-199b-3p
5	hsa-miR-202-5p
5	hsa-miR-20a-3p
5	hsa-miR-212-5p
5	hsa-miR-216a-3p
5	hsa-miR-224-3p
5	hsa-miR-26b-3p
5	hsa-miR-3189-3p
5	hsa-miR-320c
5	hsa-miR-320d
5	hsa-miR-342-5p
5	hsa-miR-371a-3p
5	hsa-miR-423-3p
5	hsa-miR-487a-3p
5	hsa-miR-491-3p
5	hsa-miR-493-5p
5	hsa-miR-497-3p
5	hsa-miR-511-5p
5	hsa-miR-512-5p
5	hsa-miR-520d-5p
5	hsa-miR-522-3p
5	hsa-miR-579-3p
5	hsa-miR-599
5	hsa-miR-605-5p
5	hsa-miR-612
5	hsa-miR-628-5p
5	hsa-miR-636
5	hsa-miR-646
5	hsa-miR-657
5	hsa-miR-664a-3p
5	hsa-miR-675-3p
5	hsa-miR-760
5	hsa-miR-761
5	hsa-miR-762
5	hsa-miR-766-3p
5	hsa-miR-935
5	hsa-miR-944
5	hsa-miR-95-3p
4	hsa-let-7c-3p
4	hsa-miR-100-3p
4	hsa-miR-106a-3p
4	hsa-miR-106b-3p
4	hsa-miR-1184
4	hsa-miR-1236-3p
4	hsa-miR-124-5p
4	hsa-miR-1269a
4	hsa-miR-128-5p
4	hsa-miR-128b
4	hsa-miR-1298-5p
4	hsa-miR-139-3p
4	hsa-miR-153-5p
4	hsa-miR-16-3p
4	hsa-miR-181b-3p
4	hsa-miR-193b-5p
4	hsa-miR-19b-1-5p
4	hsa-miR-200a-5p
4	hsa-miR-200b-5p
4	hsa-miR-200c-5p
4	hsa-miR-215-3p
4	hsa-miR-23a
4	hsa-miR-29c-5p
4	hsa-miR-3127-5p
4	hsa-miR-328-5p
4	hsa-miR-337-3p
4	hsa-miR-3613-3p
4	hsa-miR-3622b-5p
4	hsa-miR-3651
4	hsa-miR-376b-3p
4	hsa-miR-379-5p
4	hsa-miR-424-3p
4	hsa-miR-484
4	hsa-miR-500a-5p
4	hsa-miR-501-5p
4	hsa-miR-503-3p
4	hsa-miR-508-3p
4	hsa-miR-508-5p
4	hsa-miR-512-3p
4	hsa-miR-513a-3p
4	hsa-miR-513b-5p
4	hsa-miR-518a-5p
4	hsa-miR-518c-3p
4	hsa-miR-519b-3p
4	hsa-miR-520b-3p
4	hsa-miR-520d-3p
4	hsa-miR-525-3p
4	hsa-miR-527
4	hsa-miR-532-3p
4	hsa-miR-548ba
4	hsa-miR-548d-3p
4	hsa-miR-548p
4	hsa-miR-564
4	hsa-miR-577
4	hsa-miR-582-3p
4	hsa-miR-587
4	hsa-miR-637
4	hsa-miR-654-3p
4	hsa-miR-654-5p
4	hsa-miR-708-3p
4	hsa-miR-744-3p
4	hsa-miR-769-5p
4	hsa-miR-885-3p
4	hsa-miR-886-3p
4	hsa-miR-887-3p
4	hsa-miR-892a
4	hsa-miR-96-3p
4	hsa-miR-98-3p
3	hsa-miR-103a-5p
3	hsa-miR-106a
3	hsa-miR-1178-3p
3	hsa-miR-1180-3p
3	hsa-miR-1252-5p
3	hsa-miR-1256
3	hsa-miR-1260b
3	hsa-miR-1270
3	hsa-miR-1285-3p
3	hsa-miR-129-1-3p
3	hsa-miR-1296-5p
3	hsa-miR-135b-3p
3	hsa-miR-1826
3	hsa-miR-1914-5p
3	hsa-miR-1915-3p
3	hsa-miR-194-3p
3	hsa-miR-197-5p
3	hsa-miR-19a-5p
3	hsa-miR-210-5p
3	hsa-miR-211-3p
3	hsa-miR-216a5p
3	hsa-miR-218-3p
3	hsa-miR-219a-3p
3	hsa-miR-22-5p
3	hsa-miR-222-5p
3	hsa-miR-28-3p
3	hsa-miR-2861
3	hsa-miR-297
3	hsa-miR-299-5p
3	hsa-miR-301a-5p
3	hsa-miR-30e-3p
3	hsa-miR-3163
3	hsa-miR-3194-3p
3	hsa-miR-320a-3p
3	hsa-miR-325
3	hsa-miR-340-3p
3	hsa-miR-361-3p
3	hsa-miR-369-5p
3	hsa-miR-371a-5p
3	hsa-miR-374a-3p
3	hsa-miR-378g
3	hsa-miR-379-3p
3	hsa-miR-380-5p
3	hsa-miR-383-3p
3	hsa-miR-4286
3	hsa-miR-433-5p
3	hsa-miR-449c-5p
3	hsa-miR-450b-5p
3	hsa-miR-4516
3	hsa-miR-4532
3	hsa-miR-4646-5p
3	hsa-miR-466
3	hsa-miR-4782-3p
3	hsa-miR-494-5p
3	hsa-miR-496
3	hsa-miR-509-3-5p
3	hsa-miR-510-5p
3	hsa-miR-513c-5p
3	hsa-miR-516a-3p
3	hsa-miR-516a-5p
3	hsa-miR-517a-3p
3	hsa-miR-518b
3	hsa-miR-526b-5p
3	hsa-miR-542-5p
3	hsa-miR-548b-3p
3	hsa-miR-548c-3p
3	hsa-miR-548i
3	hsa-miR-550a-3p
3	hsa-miR-551a
3	hsa-miR-558
3	hsa-miR-5582-5p
3	hsa-miR-559
3	hsa-miR-572
3	hsa-miR-5787
3	hsa-miR-581
3	hsa-miR-610
3	hsa-miR-615-5p
3	hsa-miR-616
3	hsa-miR-616-3p
3	hsa-miR-620
3	hsa-miR-629
3	hsa-miR-631
3	hsa-miR-633
3	hsa-miR-639
3	hsa-miR-652-3p
3	hsa-miR-660-5p
3	hsa-miR-663b
3	hsa-miR-6869-5p
3	hsa-miR-718
3	hsa-miR-770-5p
3	hsa-miR-7844-5p
3	hsa-miR-7973
3	hsa-miR-876-5p
3	hsa-miR-877-5p
3	hsa-miR-939-5p
3	hsa-miR-940
2	hsa-let-7a-3p
2	hsa-let-7b-3p
2	hsa-let-7f-3p
2	hsa-let-7g-3p
2	hsa-miR-103-3p
2	hsa-miR-103b
2	hsa-miR-105-3p
2	hsa-miR-1179
2	hsa-miR-1181
2	hsa-miR-1182
2	hsa-miR-1185-3p
2	hsa-miR-1224-5p
2	hsa-miR-1225-5p
2	hsa-miR-1228-5p
2	hsa-miR-1238-3p
2	hsa-miR-1247-5p
2	hsa-miR-1249-5p
2	hsa-miR-1250-3p
2	hsa-miR-1250-5p
2	hsa-miR-1254
2	hsa-miR-1258
2	hsa-miR-1265
2	hsa-miR-1269b
2	hsa-miR-1283
2	hsa-miR-1299
2	hsa-miR-1303
2	hsa-miR-1304-5p
2	hsa-miR-1305
2	hsa-miR-132-5p
2	hsa-miR-1323
2	hsa-miR-136-3p
2	hsa-miR-138-3p
2	hsa-miR-143-5p
2	hsa-miR-1468-3p
2	hsa-miR-17-3p-1
2	hsa-miR-1827
2	hsa-miR-186-3p
2	hsa-miR-1908-3p
2	hsa-miR-196a-3p
2	hsa-miR-20b
2	hsa-miR-216b-3p
2	hsa-miR-217-5p
2	hsa-miR-218
2	hsa-miR-2278
2	hsa-miR-2909
2	hsa-miR-299-3p
2	hsa-miR-301b-5p
2	hsa-miR-302a-5p
2	hsa-miR-302e
2	hsa-miR-3064-3p
2	hsa-miR-3064-5p
2	hsa-miR-30d-3p
2	hsa-miR-3134
2	hsa-miR-3156-5p
2	hsa-miR-3187-3p
2	hsa-miR-3188
2	hsa-miR-320e
2	hsa-miR-362-5p
2	hsa-miR-363-5p
2	hsa-miR-365b-3p
2	hsa-miR-3666
2	hsa-miR-3679-5p
2	hsa-miR-369-3p
2	hsa-miR-381-5p
2	hsa-miR-3941
2	hsa-miR-409-5p
2	hsa-miR-411-3p
2	hsa-miR-4262
2	hsa-miR-4270
2	hsa-miR-4295
2	hsa-miR-4317
2	hsa-miR-4428
2	hsa-miR-4443
2	hsa-miR-4458
2	hsa-miR-451b
2	hsa-miR-4521
2	hsa-miR-4689
2	hsa-miR-4720-3p
2	hsa-miR-4792
2	hsa-miR-488-5p
2	hsa-miR-499a-3p
2	hsa-miR-500a-3p
2	hsa-miR-504-3p
2	hsa-miR-506-5p
2	hsa-miR-509-5p
2	hsa-miR-5100
2	hsa-miR-516b-5p
2	hsa-miR-518a-3p
2	hsa-miR-518d-3p
2	hsa-miR-519e-3p
2	hsa-miR-525-5p
2	hsa-miR-526b-3p
2	hsa-miR-539-3p
2	hsa-miR-541-5p
2	hsa-miR-548a-3p
2	hsa-miR-548a-5p
2	hsa-miR-548d-5p
2	hsa-miR-550a-5p
2	hsa-miR-551b-3p
2	hsa-miR-552-5p
2	hsa-miR-561-3p
2	hsa-miR-567
2	hsa-miR-575
2	hsa-miR-578
2	hsa-miR-584-3p
2	hsa-miR-588
2	hsa-miR-589-5p
2	hsa-miR-593-3p
2	hsa-miR-593-5p
2	hsa-miR-597-3p
2	hsa-miR-601
2	hsa-miR-607
2	hsa-miR-6089
2	hsa-miR-615-3p
2	hsa-miR-621
2	hsa-miR-624-3p
2	hsa-miR-629-5p
2	hsa-miR-6516-5p
2	hsa-miR-659-3p
2	hsa-miR-670-5p
2	hsa-miR-671-5p
2	hsa-miR-6887-5p
2	hsa-miR-711
2	hsa-miR-720
2	hsa-miR-873-3p
2	hsa-miR-875-5p
2	hsa-miR-877-3p
2	hsa-miR-891a-5p
2	hsa-miR-921
2	hsa-miR-922
2	hsa-miR-92a-1-5p
2	hsa-miR-941
2	hsa-miR-99-5p
2	hsa-miR-99a-3p
1	hsa-let-7a-1
1	hsa-let-7g
1	hsa-let-7i-3p
1	hsa-miR-1183
1	hsa-miR-1193
1	hsa-miR-1203
1	hsa-miR-1204
1	hsa-miR-1205
1	hsa-miR-1207-3p
1	hsa-miR-1224-3p
1	hsa-miR-1226-3p
1	hsa-miR-1229-3p
1	hsa-miR-1245a
1	hsa-miR-1248
1	hsa-miR-1249-3p
1	hsa-miR-1252-3p
1	hsa-miR-1253
1	hsa-miR-1257
1	hsa-miR-1262
1	hsa-miR-1273a
1	hsa-miR-1273f
1	hsa-miR-1273g-3p
1	hsa-miR-1274a
1	hsa-miR-1277-3p
1	hsa-miR-1280
1	hsa-miR-1281
1	hsa-miR-1284
1	hsa-miR-1288-3p
1	hsa-miR-1289
1	hsa-miR-1292-5p
1	hsa-miR-1294
1	hsa-miR-1307-5p
1	hsa-miR-130a-5p
1	hsa-miR-1322
1	hsa-miR-133a3p
1	hsa-miR-133b-3p
1	hsa-miR-134-3p
1	hsa-miR-1343-3p
1	hsa-miR-1470
1	hsa-miR-1471
1	hsa-miR-147b-3p
1	hsa-miR-148b-5p
1	hsa-miR-154-3p
1	hsa-miR-181b-1
1	hsa-miR-181b-2-3p
1	hsa-miR-1825
1	hsa-miR-187-5p
1	hsa-miR-190a-3p
1	hsa-miR-190b-5p
1	hsa-miR-1914-3p
1	hsa-miR-196b-3p
1	hsa-miR-1972
1	hsa-miR-203-3p
1	hsa-miR-23-3p
1	hsa-miR-2355-3p
1	hsa-miR-2355-5p
1	hsa-miR-25-5p
1	hsa-miR-2682-5p
1	hsa-miR-302b-5p
1	hsa-miR-302c-5p
1	hsa-miR-3074-3p
1	hsa-miR-3074-5p
1	hsa-miR-3121-3p
1	hsa-miR-3126-5p
1	hsa-miR-3128
1	hsa-miR-3129-5p
1	hsa-miR-3130-5p
1	hsa-miR-3145-3p
1	hsa-miR-3148
1	hsa-miR-3162-3p
1	hsa-miR-3173-3p
1	hsa-miR-3175
1	hsa-miR-3178
1	hsa-miR-3180-5p
1	hsa-miR-3196
1	hsa-miR-32-3p
1	hsa-miR-323b-5p
1	hsa-miR-329-5p
1	hsa-miR-331-5p
1	hsa-miR-337-5p
1	hsa-miR-339-3p
1	hsa-miR-3455p
1	hsa-miR-3612
1	hsa-miR-3614-5p
1	hsa-miR-3658
1	hsa-miR-3661
1	hsa-miR-367-5p
1	hsa-miR-3682-3p
1	hsa-miR-3686
1	hsa-miR-3691-5p
1	hsa-miR-370-5p
1	hsa-miR-371b-5p
1	hsa-miR-372-5p
1	hsa-miR-378b
1	hsa-miR-3909
1	hsa-miR-3922-5p
1	hsa-miR-3940-5p
1	hsa-miR-3978
1	hsa-miR-410-5p
1	hsa-miR-412-3p
1	hsa-miR-425-3p
1	hsa-miR-4260
1	hsa-miR-4269
1	hsa-miR-4271
1	hsa-miR-4273
1	hsa-miR-4284
1	hsa-miR-4287
1	hsa-miR-4316
1	hsa-miR-432-3p
1	hsa-miR-4328
1	hsa-miR-4435
1	hsa-miR-4437
1	hsa-miR-4449
1	hsa-miR-4461
1	hsa-miR-4465
1	hsa-miR-4488
1	hsa-miR-4491
1	hsa-miR-4496
1	hsa-miR-4497
1	hsa-miR-4498
1	hsa-miR-4500
1	hsa-miR-450a-5p
1	hsa-miR-4530
1	hsa-miR-4632-3p
1	hsa-miR-4638-5p
1	hsa-miR-4644
1	hsa-miR-4649-3p
1	hsa-miR-4653-3p
1	hsa-miR-4660
1	hsa-miR-4667-3p
1	hsa-miR-4674
1	hsa-miR-4686
1	hsa-miR-4701-5p
1	hsa-miR-4707-5p
1	hsa-miR-4715-3p
1	hsa-miR-4717-5p
1	hsa-miR-4721
1	hsa-miR-4722-5p
1	hsa-miR-4723-5p
1	hsa-miR-4728-5p
1	hsa-miR-4756-3p
1	hsa-miR-4756-5p
1	hsa-miR-4766-5p
1	hsa-miR-4767
1	hsa-miR-4775
1	hsa-miR-4780
1	hsa-miR-4793-3p
1	hsa-miR-488
1	hsa-miR-489-5p
1	hsa-miR-493
1	hsa-miR-498-5p
1	hsa-miR-499a
1	hsa-miR-5008-5p
1	hsa-miR-500a
1	hsa-miR-501-3p
1	hsa-miR-502-3p
1	hsa-miR-5094
1	hsa-miR-510-3p
1	hsa-miR-512-2
1	hsa-miR-514a-3p
1	hsa-miR-514a-5p
1	hsa-miR-515-3p
1	hsa-miR-517b-3p
1	hsa-miR-517c-3p
1	hsa-miR-5188
1	hsa-miR-518e-3p
1	hsa-miR-518f-3p
1	hsa-miR-5195-3p
1	hsa-miR-519e-5p
1	hsa-miR-520c-5p
1	hsa-miR-520e-3p
1	hsa-miR-522-5p
1	hsa-miR-548c-5p
1	hsa-miR-548j-5p
1	hsa-miR-548m
1	hsa-miR-556-5p
1	hsa-miR-557
1	hsa-miR-5572
1	hsa-miR-5588-3p
1	hsa-miR-566
1	hsa-miR-569
1	hsa-miR-570-5p
1	hsa-miR-576-3p
1	hsa-miR-580-3p
1	hsa-miR-583
1	hsa-miR-586
1	hsa-miR-589-3p
1	hsa-miR-591
1	hsa-miR-593
1	hsa-miR-595
1	hsa-miR-596
1	hsa-miR-602
1	hsa-miR-605-3p
1	hsa-miR-6086
1	hsa-miR-6087
1	hsa-miR-616-5p
1	hsa-miR-6165
1	hsa-miR-617
1	hsa-miR-623
1	hsa-miR-624-5p
1	hsa-miR-625-3p
1	hsa-miR-626
1	hsa-miR-627-3p
1	hsa-miR-627-5p
1	hsa-miR-628-3p
1	hsa-miR-640
1	hsa-miR-642a-5p
1	hsa-miR-643
1	hsa-miR-645
1	hsa-miR-648
1	hsa-miR-6515-5p
1	hsa-miR-652-5p
1	hsa-miR-653-5p
1	hsa-miR-656-3p
1	hsa-miR-658
1	hsa-miR-662
1	hsa-miR-664b-5p
1	hsa-miR-6715b-5p
1	hsa-miR-6747-5p
1	hsa-miR-6855-3p
1	hsa-miR-6875-5p
1	hsa-miR-6884-5p
1	hsa-miR-7515
1	hsa-miR-7641
1	hsa-miR-767-3p
1	hsa-miR-768-3p
1	hsa-miR-768-5p
1	hsa-miR-8055
1	hsa-miR-876-3p
1	hsa-miR-888-5p
1	hsa-miR-889-3p
1	hsa-miR-891b
1	hsa-miR-9-2
1	hsa-miR-920
1	hsa-miR-934
1	hsa-miR-937-3p
1	hsa-miR-937-5p
1	hsa-miR-938
1	hsa-miR-99b-3p

## Sheet: Considered Interactions
microRNA	mRNA
hsa-let-7a-1	LIN28A
hsa-let-7a-3p	APOBEC3A
hsa-let-7a-3p	CCND1
hsa-let-7a-5p	Abcc2
hsa-let-7a-5p	ACVR1B
hsa-let-7a-5p	APP
hsa-let-7a-5p	ARG2
hsa-let-7a-5p	ARID3B
hsa-let-7a-5p	AURKA
hsa-let-7a-5p	AURKB
hsa-let-7a-5p	BACH1
hsa-let-7a-5p	BCL2
hsa-let-7a-5p	BMP2
hsa-let-7a-5p	BZW2
hsa-let-7a-5p	CASP3
hsa-let-7a-5p	CCND2
hsa-let-7a-5p	CCR7
hsa-let-7a-5p	CDC25A
hsa-let-7a-5p	CDK6
hsa-let-7a-5p	CNTF
hsa-let-7a-5p	DIAPH2
hsa-let-7a-5p	E2F2
hsa-let-7a-5p	EDN1
hsa-let-7a-5p	EGFR
hsa-let-7a-5p	EIF2C4
hsa-let-7a-5p	ESR1
hsa-let-7a-5p	EWSR1
hsa-let-7a-5p	EZH2
hsa-let-7a-5p	FAS
hsa-let-7a-5p	FOXA1
hsa-let-7a-5p	FXYD5
hsa-let-7a-5p	HAS2
hsa-let-7a-5p	HMGA1
hsa-let-7a-5p	HMGA2
hsa-let-7a-5p	HOXA9
hsa-let-7a-5p	HRAS
hsa-let-7a-5p	IGF1R
hsa-let-7a-5p	IGF2
hsa-let-7a-5p	IGF2BP1
hsa-let-7a-5p	IL13
hsa-let-7a-5p	IL6
hsa-let-7a-5p	ITGB3
hsa-let-7a-5p	ITGB8
hsa-let-7a-5p	KCNQ1OT1
hsa-let-7a-5p	KRAS
hsa-let-7a-5p	KRT5
hsa-let-7a-5p	lin-41
hsa-let-7a-5p	LIN28A
hsa-let-7a-5p	LIN28B
hsa-let-7a-5p	MAP4K4
hsa-let-7a-5p	MPL
hsa-let-7a-5p	MYC
hsa-let-7a-5p	MYCN
hsa-let-7a-5p	NF2
hsa-let-7a-5p	NGF
hsa-let-7a-5p	NKIRAS2
hsa-let-7a-5p	NR1I2
hsa-let-7a-5p	NRAS
hsa-let-7a-5p	OPRM1
hsa-let-7a-5p	PAK1
hsa-let-7a-5p	PARP1
hsa-let-7a-5p	PIK3IP1
hsa-let-7a-5p	PKM
hsa-let-7a-5p	PRDM1
hsa-let-7a-5p	RAB40C
hsa-let-7a-5p	RASD1
hsa-let-7a-5p	RAVER2
hsa-let-7a-5p	RDX
hsa-let-7a-5p	RRM2
hsa-let-7a-5p	SDHA
hsa-let-7a-5p	SNAP23
hsa-let-7a-5p	SOCS4
hsa-let-7a-5p	STAT3
hsa-let-7a-5p	TGFBR3
hsa-let-7a-5p	TNFAIP3
hsa-let-7a-5p	TRIM71
hsa-let-7a-5p	UHRF1
hsa-let-7a-5p	UHRF2
hsa-let-7a-5p	VDR
hsa-let-7a-5p	WECH
hsa-let-7a-5p	WNT1
hsa-let-7a-5p	X
hsa-let-7b-3p	CASP3
hsa-let-7b-3p	IGF1R
hsa-let-7b-5p	ACTG1
hsa-let-7b-5p	ACVR1
hsa-let-7b-5p	AKT2
hsa-let-7b-5p	ARID3B
hsa-let-7b-5p	AURKB
hsa-let-7b-5p	BACH1
hsa-let-7b-5p	CASP3
hsa-let-7b-5p	CCNA1
hsa-let-7b-5p	CCNA2
hsa-let-7b-5p	CCND1
hsa-let-7b-5p	CCND2
hsa-let-7b-5p	CDC25A
hsa-let-7b-5p	CDC25B
hsa-let-7b-5p	CDC34
hsa-let-7b-5p	CDK6
hsa-let-7b-5p	COL3A1
hsa-let-7b-5p	CPEB1
hsa-let-7b-5p	CPEB3
hsa-let-7b-5p	CPEB4
hsa-let-7b-5p	CTHRC1
hsa-let-7b-5p	CYP2J2
hsa-let-7b-5p	DIAPH2
hsa-let-7b-5p	E2F2
hsa-let-7b-5p	EDN1
hsa-let-7b-5p	ESR1
hsa-let-7b-5p	EZH2
hsa-let-7b-5p	FAS
hsa-let-7b-5p	HAS2
hsa-let-7b-5p	HCVgp1
hsa-let-7b-5p	HMGA1
hsa-let-7b-5p	HMGA2
hsa-let-7b-5p	HOXA9
hsa-let-7b-5p	IFNB1
hsa-let-7b-5p	IGF1R
hsa-let-7b-5p	IGF2BP1
hsa-let-7b-5p	IGF2BP2
hsa-let-7b-5p	IL6
hsa-let-7b-5p	ING1
hsa-let-7b-5p	IRS2
hsa-let-7b-5p	ITGB8
hsa-let-7b-5p	KRAS
hsa-let-7b-5p	LGR4
hsa-let-7b-5p	LIN28A
hsa-let-7b-5p	LIN28B
hsa-let-7b-5p	LRIG1
hsa-let-7b-5p	MTPN
hsa-let-7b-5p	MYC
hsa-let-7b-5p	MYCN
hsa-let-7b-5p	NR2E1
hsa-let-7b-5p	NRAS
hsa-let-7b-5p	OPRM1
hsa-let-7b-5p	PAK1
hsa-let-7b-5p	PDGFRA
hsa-let-7b-5p	PIK3IP1
hsa-let-7b-5p	PRDM1
hsa-let-7b-5p	RASD1
hsa-let-7b-5p	RDH10
hsa-let-7b-5p	RDX
hsa-let-7b-5p	RPIA
hsa-let-7b-5p	SERP1
hsa-let-7b-5p	SNHG16
hsa-let-7b-5p	SOCS1
hsa-let-7b-5p	SOCS4
hsa-let-7b-5p	STAT1
hsa-let-7b-5p	STAT5A
hsa-let-7b-5p	TGFBR1
hsa-let-7b-5p	TLR4
hsa-let-7b-5p	UHRF1
hsa-let-7b-5p	X
hsa-let-7c-3p	IL6R
hsa-let-7c-3p	IL8
hsa-let-7c-3p	MTPN
hsa-let-7c-3p	PGC
hsa-let-7c-5p	AKT2
hsa-let-7c-5p	ARID3B
hsa-let-7c-5p	BACH1
hsa-let-7c-5p	BCL2
hsa-let-7c-5p	BCL2L1
hsa-let-7c-5p	CASP3
hsa-let-7c-5p	CCND1
hsa-let-7c-5p	CCND2
hsa-let-7c-5p	CDC25A
hsa-let-7c-5p	CDK6
hsa-let-7c-5p	CEBPB
hsa-let-7c-5p	CORO1C
hsa-let-7c-5p	DIAPH2
hsa-let-7c-5p	ESR1
hsa-let-7c-5p	EZH2
hsa-let-7c-5p	FAS
hsa-let-7c-5p	HAS2
hsa-let-7c-5p	HMGA2
hsa-let-7c-5p	HOXA1
hsa-let-7c-5p	HOXA9
hsa-let-7c-5p	HSPA4
hsa-let-7c-5p	IGF1R
hsa-let-7c-5p	IGF2BP1
hsa-let-7c-5p	IL10
hsa-let-7c-5p	IL6
hsa-let-7c-5p	IL6R
hsa-let-7c-5p	ITGB3
hsa-let-7c-5p	ITGB8
hsa-let-7c-5p	KRAS
hsa-let-7c-5p	KRASP1
hsa-let-7c-5p	LIN28A
hsa-let-7c-5p	M1
hsa-let-7c-5p	MAP4K3
hsa-let-7c-5p	MMP11
hsa-let-7c-5p	MPL
hsa-let-7c-5p	MTOR
hsa-let-7c-5p	MYC
hsa-let-7c-5p	MYCN
hsa-let-7c-5p	NR4A2
hsa-let-7c-5p	NUMB
hsa-let-7c-5p	OPRM1
hsa-let-7c-5p	PAK1
hsa-let-7c-5p	PBX2
hsa-let-7c-5p	PBX3
hsa-let-7c-5p	PIK3IP1
hsa-let-7c-5p	RASD1
hsa-let-7c-5p	RDX
hsa-let-7c-5p	RICTOR
hsa-let-7c-5p	SNHG16
hsa-let-7c-5p	SOCS1
hsa-let-7c-5p	SOCS4
hsa-let-7c-5p	STAT3
hsa-let-7c-5p	TGFBR1
hsa-let-7c-5p	TGFBR3
hsa-let-7c-5p	TRIB2
hsa-let-7c-5p	TRIM71
hsa-let-7c-5p	WNT9A
hsa-let-7c-5p	X
hsa-let-7d-5p	APP
hsa-let-7d-5p	ARID3B
hsa-let-7d-5p	BCL2
hsa-let-7d-5p	CCND2
hsa-let-7d-5p	CD274
hsa-let-7d-5p	CDC25A
hsa-let-7d-5p	CDK6
hsa-let-7d-5p	DIAPH2
hsa-let-7d-5p	EIF2C1
hsa-let-7d-5p	ESR1
hsa-let-7d-5p	EZH2
hsa-let-7d-5p	FAS
hsa-let-7d-5p	HAS2
hsa-let-7d-5p	HMGA2
hsa-let-7d-5p	HOXA9
hsa-let-7d-5p	IGF1R
hsa-let-7d-5p	IGF2BP1
hsa-let-7d-5p	IL13
hsa-let-7d-5p	IL6
hsa-let-7d-5p	ITGB8
hsa-let-7d-5p	KRAS
hsa-let-7d-5p	LIN28A
hsa-let-7d-5p	LIN28B
hsa-let-7d-5p	MPL
hsa-let-7d-5p	MYC
hsa-let-7d-5p	MYCN
hsa-let-7d-5p	OPRM1
hsa-let-7d-5p	PAK1
hsa-let-7d-5p	PBX3
hsa-let-7d-5p	PIK3IP1
hsa-let-7d-5p	RASD1
hsa-let-7d-5p	RDX
hsa-let-7d-5p	SLC11A2
hsa-let-7d-5p	SOCS4
hsa-let-7d-5p	X
hsa-let-7e-5p	ARID3A
hsa-let-7e-5p	ARID3B
hsa-let-7e-5p	AURKB
hsa-let-7e-5p	BACH1
hsa-let-7e-5p	CCND1
hsa-let-7e-5p	CCND2
hsa-let-7e-5p	CDC25A
hsa-let-7e-5p	CDK6
hsa-let-7e-5p	DIAPH2
hsa-let-7e-5p	EIF3J
hsa-let-7e-5p	ESR1
hsa-let-7e-5p	EZH2
hsa-let-7e-5p	FAS
hsa-let-7e-5p	FASLG
hsa-let-7e-5p	HAS2
hsa-let-7e-5p	HMGA2
hsa-let-7e-5p	HOXA9
hsa-let-7e-5p	IGF1
hsa-let-7e-5p	IGF1R
hsa-let-7e-5p	IGF2BP1
hsa-let-7e-5p	IL6
hsa-let-7e-5p	IL6R
hsa-let-7e-5p	ITGB8
hsa-let-7e-5p	KRAS
hsa-let-7e-5p	KRASP1
hsa-let-7e-5p	LIN28A
hsa-let-7e-5p	LIN28B
hsa-let-7e-5p	MMP9
hsa-let-7e-5p	MPL
hsa-let-7e-5p	MYC
hsa-let-7e-5p	MYCN
hsa-let-7e-5p	OPRM1
hsa-let-7e-5p	PAK1
hsa-let-7e-5p	PIK3IP1
hsa-let-7e-5p	RASD1
hsa-let-7e-5p	RDX
hsa-let-7e-5p	SMC1A
hsa-let-7e-5p	Snhg12
hsa-let-7e-5p	SOCS4
hsa-let-7e-5p	STAT3
hsa-let-7e-5p	SYT7
hsa-let-7e-5p	TGFBR3
hsa-let-7e-5p	TNFAIP3
hsa-let-7e-5p	WNT1
hsa-let-7e-5p	X
hsa-let-7f-3p	NDRG3
hsa-let-7f-3p	XPO1
hsa-let-7f-5p	ARID3B
hsa-let-7f-5p	CCL7
hsa-let-7f-5p	CCND1
hsa-let-7f-5p	CCND2
hsa-let-7f-5p	CDC25A
hsa-let-7f-5p	CDK6
hsa-let-7f-5p	CYP19A1
hsa-let-7f-5p	DIAPH2
hsa-let-7f-5p	DYRK2
hsa-let-7f-5p	EDN1
hsa-let-7f-5p	EIF2C1
hsa-let-7f-5p	ELF4
hsa-let-7f-5p	ESR1
hsa-let-7f-5p	EZH2
hsa-let-7f-5p	FAS
hsa-let-7f-5p	HAS2
hsa-let-7f-5p	HMGA2
hsa-let-7f-5p	HOXA9
hsa-let-7f-5p	IGF1R
hsa-let-7f-5p	IGF2BP1
hsa-let-7f-5p	IL13
hsa-let-7f-5p	IL23R
hsa-let-7f-5p	IL6
hsa-let-7f-5p	INSR
hsa-let-7f-5p	IRS2
hsa-let-7f-5p	ITGB8
hsa-let-7f-5p	KLK10
hsa-let-7f-5p	KLK6
hsa-let-7f-5p	KRASP1
hsa-let-7f-5p	LIN28A
hsa-let-7f-5p	LIN28B
hsa-let-7f-5p	MPL
hsa-let-7f-5p	MYC
hsa-let-7f-5p	MYCN
hsa-let-7f-5p	MYH9
hsa-let-7f-5p	OPRM1
hsa-let-7f-5p	PAK1
hsa-let-7f-5p	PIK3IP1
hsa-let-7f-5p	POSTN
hsa-let-7f-5p	PRDM1
hsa-let-7f-5p	RASD1
hsa-let-7f-5p	RDX
hsa-let-7f-5p	SOCS3
hsa-let-7f-5p	SOCS4
hsa-let-7f-5p	TGFBR3
hsa-let-7f-5p	X
hsa-let-7g	LIN28A
hsa-let-7g-3p	CCL2
hsa-let-7g-3p	CCL5
hsa-let-7g-5p	ABCC10
hsa-let-7g-5p	AKT2
hsa-let-7g-5p	ARID3B
hsa-let-7g-5p	BCL2L1
hsa-let-7g-5p	CASP3
hsa-let-7g-5p	CCND2
hsa-let-7g-5p	CDC25A
hsa-let-7g-5p	CDK6
hsa-let-7g-5p	CDKN2A
hsa-let-7g-5p	COL1A2
hsa-let-7g-5p	DDR1
hsa-let-7g-5p	DIAPH2
hsa-let-7g-5p	ESR1
hsa-let-7g-5p	EZH2
hsa-let-7g-5p	FAS
hsa-let-7g-5p	FN1
hsa-let-7g-5p	GAB2
hsa-let-7g-5p	HAS2
hsa-let-7g-5p	HM13
hsa-let-7g-5p	HMGA2
hsa-let-7g-5p	HOXA9
hsa-let-7g-5p	HOXB1
hsa-let-7g-5p	IGF1R
hsa-let-7g-5p	IGF2BP1
hsa-let-7g-5p	IL13
hsa-let-7g-5p	IL6
hsa-let-7g-5p	ITGB8
hsa-let-7g-5p	KRAS
hsa-let-7g-5p	LIN28A
hsa-let-7g-5p	LIN28B
hsa-let-7g-5p	MYC
hsa-let-7g-5p	MYCN
hsa-let-7g-5p	OPRM1
hsa-let-7g-5p	PAK1
hsa-let-7g-5p	PIK3IP1
hsa-let-7g-5p	RASD1
hsa-let-7g-5p	RDX
hsa-let-7g-5p	SMAD2
hsa-let-7g-5p	SOCS4
hsa-let-7g-5p	TGFBR1
hsa-let-7g-5p	THBS1
hsa-let-7g-5p	TRIM71
hsa-let-7g-5p	X
hsa-let-7i-3p	LEF1
hsa-let-7i-5p	ABCC10
hsa-let-7i-5p	ARID3B
hsa-let-7i-5p	ASCL1
hsa-let-7i-5p	AURKB
hsa-let-7i-5p	BMP4
hsa-let-7i-5p	CCND2
hsa-let-7i-5p	CD86
hsa-let-7i-5p	CDC25A
hsa-let-7i-5p	CDK6
hsa-let-7i-5p	CXCL8
hsa-let-7i-5p	DIAPH2
hsa-let-7i-5p	EIF2C1
hsa-let-7i-5p	ESR1
hsa-let-7i-5p	EZH2
hsa-let-7i-5p	FAS
hsa-let-7i-5p	HAS2
hsa-let-7i-5p	HMGA2
hsa-let-7i-5p	HMGB1
hsa-let-7i-5p	HOXA9
hsa-let-7i-5p	IGF1
hsa-let-7i-5p	IGF2BP1
hsa-let-7i-5p	IL13
hsa-let-7i-5p	IL2
hsa-let-7i-5p	IL6
hsa-let-7i-5p	ITGB8
hsa-let-7i-5p	KRASP1
hsa-let-7i-5p	LIN28A
hsa-let-7i-5p	MYC
hsa-let-7i-5p	MYCN
hsa-let-7i-5p	NEUROG1
hsa-let-7i-5p	NTRK3
hsa-let-7i-5p	OPRM1
hsa-let-7i-5p	PAK1
hsa-let-7i-5p	PGRMC1
hsa-let-7i-5p	PIK3IP1
hsa-let-7i-5p	RASD1
hsa-let-7i-5p	RDX
hsa-let-7i-5p	SOCS1
hsa-let-7i-5p	SOCS4
hsa-let-7i-5p	TGFBR3
hsa-let-7i-5p	TLR4
hsa-let-7i-5p	X
hsa-miR-1-3p	ABCB1
hsa-miR-1-3p	ADAR
hsa-miR-1-3p	API5
hsa-miR-1-3p	ASPH
hsa-miR-1-3p	ATP6V1B2
hsa-miR-1-3p	BAG4
hsa-miR-1-3p	BCL2
hsa-miR-1-3p	BDNF
hsa-miR-1-3p	CACNA1C
hsa-miR-1-3p	CALM1
hsa-miR-1-3p	CALM2
hsa-miR-1-3p	CALM3
hsa-miR-1-3p	CAND1
hsa-miR-1-3p	CCL2
hsa-miR-1-3p	CCND1
hsa-miR-1-3p	CCND2
hsa-miR-1-3p	CDK4
hsa-miR-1-3p	CDK9
hsa-miR-1-3p	CEBPA
hsa-miR-1-3p	CHRNA4
hsa-miR-1-3p	CMET
hsa-miR-1-3p	CNN3
hsa-miR-1-3p	CORO1C
hsa-miR-1-3p	COX1
hsa-miR-1-3p	CREM
hsa-miR-1-3p	CXCL12
hsa-miR-1-3p	CXCR4
hsa-miR-1-3p	DMPK
hsa-miR-1-3p	E2F5
hsa-miR-1-3p	EDN1
hsa-miR-1-3p	EGFR
hsa-miR-1-3p	ETS1
hsa-miR-1-3p	FABP3
hsa-miR-1-3p	FN1
hsa-miR-1-3p	FOXP1
hsa-miR-1-3p	FRS2
hsa-miR-1-3p	FZD7
hsa-miR-1-3p	G6PD
hsa-miR-1-3p	GATA4
hsa-miR-1-3p	GJA1
hsa-miR-1-3p	GPD2
hsa-miR-1-3p	HAND2
hsa-miR-1-3p	HCN2
hsa-miR-1-3p	HCN4
hsa-miR-1-3p	HDAC4
hsa-miR-1-3p	HIF1A
hsa-miR-1-3p	HSPA4
hsa-miR-1-3p	HSPD1
hsa-miR-1-3p	IGF1
hsa-miR-1-3p	IGF1R
hsa-miR-1-3p	IRX5
hsa-miR-1-3p	JAK2
hsa-miR-1-3p	KCNE1
hsa-miR-1-3p	KCNH2
hsa-miR-1-3p	KCNJ2
hsa-miR-1-3p	KCNQ1
hsa-miR-1-3p	KIF2A
hsa-miR-1-3p	KRAS
hsa-miR-1-3p	LARP4
hsa-miR-1-3p	LASP1
hsa-miR-1-3p	MALAT1
hsa-miR-1-3p	MEF2A
hsa-miR-1-3p	MET
hsa-miR-1-3p	MINOS1
hsa-miR-1-3p	MPL
hsa-miR-1-3p	MYEF2
hsa-miR-1-3p	MYLK3
hsa-miR-1-3p	NAIP
hsa-miR-1-3p	ND1
hsa-miR-1-3p	NETO2
hsa-miR-1-3p	NOTCH2
hsa-miR-1-3p	NOTCH3
hsa-miR-1-3p	NR1H3
hsa-miR-1-3p	PAX3
hsa-miR-1-3p	PGD
hsa-miR-1-3p	PGM2
hsa-miR-1-3p	PIK3CA
hsa-miR-1-3p	PIM1
hsa-miR-1-3p	PNP
hsa-miR-1-3p	POGK
hsa-miR-1-3p	PPP2R5A
hsa-miR-1-3p	PRKCE
hsa-miR-1-3p	PTBP1
hsa-miR-1-3p	PTMA
hsa-miR-1-3p	Q8WU20
hsa-miR-1-3p	RARB
hsa-miR-1-3p	RASA1
hsa-miR-1-3p	RHEB
hsa-miR-1-3p	SERP1
hsa-miR-1-3p	SLC8A1
hsa-miR-1-3p	SNAI2
hsa-miR-1-3p	SOX6
hsa-miR-1-3p	SOX9
hsa-miR-1-3p	SP1
hsa-miR-1-3p	SPRED1
hsa-miR-1-3p	SRC
hsa-miR-1-3p	SRI
hsa-miR-1-3p	SRSF9
hsa-miR-1-3p	SRXN1
hsa-miR-1-3p	TAGLN2
hsa-miR-1-3p	TH
hsa-miR-1-3p	TKT
hsa-miR-1-3p	TMSB4X
hsa-miR-1-3p	TNKS2
hsa-miR-1-3p	TWF1
hsa-miR-1-3p	TWF2
hsa-miR-1-3p	TWIST1
hsa-miR-1-3p	VEGFA
hsa-miR-1-3p	WNT4
hsa-miR-1-3p	XPO6
hsa-miR-1-5p	BDNF
hsa-miR-1-5p	CAPRIN1
hsa-miR-1-5p	CDK4
hsa-miR-1-5p	CDK6
hsa-miR-1-5p	EGFR
hsa-miR-1-5p	FZD7
hsa-miR-1-5p	LASP1
hsa-miR-1-5p	MET
hsa-miR-1-5p	PDE7A
hsa-miR-1-5p	TAGLN2
hsa-miR-1-5p	VEGFA
hsa-miR-100-3p	BMPR2
hsa-miR-100-3p	CXCL8
hsa-miR-100-3p	HOXA1
hsa-miR-100-3p	PIK3R1
hsa-miR-100-5p	ACKR3
hsa-miR-100-5p	AKT1
hsa-miR-100-5p	ATM
hsa-miR-100-5p	BMPR1B
hsa-miR-100-5p	BMPR2
hsa-miR-100-5p	CTDSPL
hsa-miR-100-5p	CYR61
hsa-miR-100-5p	FGFR3
hsa-miR-100-5p	FKBP5
hsa-miR-100-5p	FLT1
hsa-miR-100-5p	FOXA1
hsa-miR-100-5p	FOXO3
hsa-miR-100-5p	FZD8
hsa-miR-100-5p	HOXA1
hsa-miR-100-5p	HS3ST2
hsa-miR-100-5p	IGF1R
hsa-miR-100-5p	IGF2
hsa-miR-100-5p	LGR5
hsa-miR-100-5p	MTMR3
hsa-miR-100-5p	MTOR
hsa-miR-100-5p	NCOR2
hsa-miR-100-5p	PLK1
hsa-miR-100-5p	RAP1B
hsa-miR-100-5p	RNF144B
hsa-miR-100-5p	SATB1
hsa-miR-100-5p	SMAD1
hsa-miR-100-5p	SMAD9
hsa-miR-100-5p	SMARCA5
hsa-miR-100-5p	SMARCD1
hsa-miR-100-5p	TRAF7
hsa-miR-100-5p	ZBTB7A
hsa-miR-100-5p	ZNRF2
hsa-miR-101-3p	ABCA1
hsa-miR-101-3p	ANXA2
hsa-miR-101-3p	APP
hsa-miR-101-3p	ATG4D
hsa-miR-101-3p	ATM
hsa-miR-101-3p	ATP5B
hsa-miR-101-3p	ATXN1
hsa-miR-101-3p	BCL6
hsa-miR-101-3p	BRIP1
hsa-miR-101-3p	CDH5
hsa-miR-101-3p	CDK8
hsa-miR-101-3p	CFTR
hsa-miR-101-3p	COX2
hsa-miR-101-3p	CPEB1
hsa-miR-101-3p	CUL3
hsa-miR-101-3p	CXCL12
hsa-miR-101-3p	CYP2D6
hsa-miR-101-3p	DNMT3A
hsa-miR-101-3p	DUSP1
hsa-miR-101-3p	EED
hsa-miR-101-3p	ENTPD7
hsa-miR-101-3p	EYA1
hsa-miR-101-3p	EZH2
hsa-miR-101-3p	FBXW7
hsa-miR-101-3p	FMR1
hsa-miR-101-3p	FOS
hsa-miR-101-3p	FOXP3
hsa-miR-101-3p	GRSF1
hsa-miR-101-3p	HIF1A
hsa-miR-101-3p	ITGA3
hsa-miR-101-3p	ITGA3-1
hsa-miR-101-3p	JAK2
hsa-miR-101-3p	KLF6
hsa-miR-101-3p	LINC00943
hsa-miR-101-3p	MAGI2
hsa-miR-101-3p	MCL1
hsa-miR-101-3p	MET
hsa-miR-101-3p	MITF
hsa-miR-101-3p	MSI1
hsa-miR-101-3p	MTOR
hsa-miR-101-3p	MYCN
hsa-miR-101-3p	NLK
hsa-miR-101-3p	NOTCH1
hsa-miR-101-3p	PIM1
hsa-miR-101-3p	PRDM1
hsa-miR-101-3p	PRDM16
hsa-miR-101-3p	PRKAB1
hsa-miR-101-3p	PRKDC
hsa-miR-101-3p	PTGER4
hsa-miR-101-3p	PTGES3
hsa-miR-101-3p	PTGS2
hsa-miR-101-3p	RAB5A
hsa-miR-101-3p	RAC1
hsa-miR-101-3p	RALBP1
hsa-miR-101-3p	RANBP9
hsa-miR-101-3p	RAP1B
hsa-miR-101-3p	RHOA
hsa-miR-101-3p	RIPK1
hsa-miR-101-3p	ROCK2
hsa-miR-101-3p	ROS1
hsa-miR-101-3p	RUNX1
hsa-miR-101-3p	SMAD2
hsa-miR-101-3p	SNHG1
hsa-miR-101-3p	SOX9
hsa-miR-101-3p	SRF
hsa-miR-101-3p	STMN1
hsa-miR-101-3p	TET2
hsa-miR-101-3p	TGFBR1
hsa-miR-101-3p	TLR2
hsa-miR-101-3p	TRIB1
hsa-miR-101-3p	VEGFA
hsa-miR-101-3p	VEGFC
hsa-miR-101-3p	VHL
hsa-miR-101-3p	X
hsa-miR-101-3p	ZEB1
hsa-miR-101-3p	ZEB2
hsa-miR-101-5p	ACKR3
hsa-miR-101-5p	ATM
hsa-miR-101-5p	CCDC88A
hsa-miR-101-5p	COL10A1
hsa-miR-101-5p	COL12A1
hsa-miR-101-5p	DONSON
hsa-miR-101-5p	FOS
hsa-miR-101-5p	GINS1
hsa-miR-101-5p	PRKDC
hsa-miR-101-5p	RAB1A
hsa-miR-101-5p	RAC1
hsa-miR-101-5p	SOX9
hsa-miR-101-5p	STMN1
hsa-miR-101-5p	TGFBR1
hsa-miR-101-5p	TLR2
hsa-miR-101-5p	VEGFA
hsa-miR-103-3p	HTR4
hsa-miR-103-3p	ID2
hsa-miR-103a-3p	ADAM10
hsa-miR-103a-3p	AKAP12
hsa-miR-103a-3p	AXIN2
hsa-miR-103a-3p	BNIP3
hsa-miR-103a-3p	BRCA1
hsa-miR-103a-3p	CAV1
hsa-miR-103a-3p	Ccne1
hsa-miR-103a-3p	CDK2
hsa-miR-103a-3p	CDK5R1
hsa-miR-103a-3p	CDK6
hsa-miR-103a-3p	CREB1
hsa-miR-103a-3p	CYP2C19
hsa-miR-103a-3p	CYP2C8
hsa-miR-103a-3p	CYP2C9
hsa-miR-103a-3p	DAPK1
hsa-miR-103a-3p	DVL1
hsa-miR-103a-3p	FBXW11
hsa-miR-103a-3p	GACAT3
hsa-miR-103a-3p	GPD1
hsa-miR-103a-3p	GPRC5A
hsa-miR-103a-3p	ID2
hsa-miR-103a-3p	KCNH2
hsa-miR-103a-3p	KLF4
hsa-miR-103a-3p	LRP1
hsa-miR-103a-3p	MEF2D
hsa-miR-103a-3p	MYB
hsa-miR-103a-3p	MYCN
hsa-miR-103a-3p	NPPA
hsa-miR-103a-3p	OLFM4
hsa-miR-103a-3p	PDCD10
hsa-miR-103a-3p	PIEZO1
hsa-miR-103a-3p	PRKCE
hsa-miR-103a-3p	PTEN
hsa-miR-103a-3p	RAD51
hsa-miR-103a-3p	RUNX2
hsa-miR-103a-3p	SERPINB5
hsa-miR-103a-3p	SFRP4
hsa-miR-103a-3p	SNCG
hsa-miR-103a-3p	TIMP3
hsa-miR-103a-3p	TJP1
hsa-miR-103a-3p	VPS4A
hsa-miR-103a-5p	PDCD10
hsa-miR-103a-5p	SPHK1
hsa-miR-103a-5p	STAT1
hsa-miR-103b	ADAMTS5
hsa-miR-103b	ITGB3
hsa-miR-105-3p	PTEN
hsa-miR-105-3p	ZNRF2
hsa-miR-105-5p	ADAMTS5
hsa-miR-105-5p	AKT1
hsa-miR-105-5p	IRS1
hsa-miR-105-5p	MXI1
hsa-miR-105-5p	MYB
hsa-miR-105-5p	NCOA1
hsa-miR-105-5p	NPPA
hsa-miR-105-5p	PDE4D
hsa-miR-105-5p	PDK1
hsa-miR-105-5p	RUNX2
hsa-miR-105-5p	SOX9
hsa-miR-105-5p	TJP1
hsa-miR-105-5p	TLR2
hsa-miR-106a	BHRF1
hsa-miR-106a	LMP1
hsa-miR-106a	SQSTM1
hsa-miR-106a-3p	CACUL1
hsa-miR-106a-3p	FOXQ1
hsa-miR-106a-3p	IRS2
hsa-miR-106a-3p	SMAD7
hsa-miR-106a-5p	APC
hsa-miR-106a-5p	APP
hsa-miR-106a-5p	ARID4B
hsa-miR-106a-5p	ATG7
hsa-miR-106a-5p	ATM
hsa-miR-106a-5p	BCL10
hsa-miR-106a-5p	BMP2
hsa-miR-106a-5p	BTG3
hsa-miR-106a-5p	CASP7
hsa-miR-106a-5p	CDKN1A
hsa-miR-106a-5p	CXCL8
hsa-miR-106a-5p	CYP19A1
hsa-miR-106a-5p	E2F1
hsa-miR-106a-5p	FAS
hsa-miR-106a-5p	FASTK
hsa-miR-106a-5p	FOXQ1
hsa-miR-106a-5p	HIF1A
hsa-miR-106a-5p	HIPK3
hsa-miR-106a-5p	HMGA2
hsa-miR-106a-5p	IL10
hsa-miR-106a-5p	LIMK1
hsa-miR-106a-5p	MAPK9
hsa-miR-106a-5p	MFN2
hsa-miR-106a-5p	MYB
hsa-miR-106a-5p	MYC
hsa-miR-106a-5p	MYLIP
hsa-miR-106a-5p	PAK7
hsa-miR-106a-5p	PTEN
hsa-miR-106a-5p	RARB
hsa-miR-106a-5p	RB1
hsa-miR-106a-5p	RBL2
hsa-miR-106a-5p	RUNX1
hsa-miR-106a-5p	RUNX3
hsa-miR-106a-5p	SIRPA
hsa-miR-106a-5p	SLC2A3
hsa-miR-106a-5p	SMAD7
hsa-miR-106a-5p	STAT3
hsa-miR-106a-5p	TGFBR2
hsa-miR-106a-5p	TIMP2
hsa-miR-106a-5p	TP53INP1
hsa-miR-106a-5p	TWIST1
hsa-miR-106a-5p	ULK1
hsa-miR-106a-5p	VEGFA
hsa-miR-106a-5p	X
hsa-miR-106a-5p	XIST
hsa-miR-106a-5p	ZBTB4
hsa-miR-106b-3p	CCND1
hsa-miR-106b-3p	DLC1
hsa-miR-106b-3p	PTEN
hsa-miR-106b-3p	RBMS1
hsa-miR-106b-5p	ABCA1
hsa-miR-106b-5p	APC
hsa-miR-106b-5p	APP
hsa-miR-106b-5p	ATG16L1
hsa-miR-106b-5p	BCL2L11
hsa-miR-106b-5p	CASP7
hsa-miR-106b-5p	CASP8
hsa-miR-106b-5p	CCND1
hsa-miR-106b-5p	CCND2
hsa-miR-106b-5p	CDKN1A
hsa-miR-106b-5p	CNN1
hsa-miR-106b-5p	CRIM1
hsa-miR-106b-5p	CRY2
hsa-miR-106b-5p	CXCL8
hsa-miR-106b-5p	CYBB
hsa-miR-106b-5p	DAB2
hsa-miR-106b-5p	DLC1
hsa-miR-106b-5p	E2F1
hsa-miR-106b-5p	E2F3
hsa-miR-106b-5p	E2F3P1
hsa-miR-106b-5p	EOMES
hsa-miR-106b-5p	EPHA4
hsa-miR-106b-5p	F3
hsa-miR-106b-5p	FAM129A
hsa-miR-106b-5p	FYN
hsa-miR-106b-5p	HIF1A
hsa-miR-106b-5p	IRF1
hsa-miR-106b-5p	ITCH
hsa-miR-106b-5p	JAK1
hsa-miR-106b-5p	KAT2B
hsa-miR-106b-5p	MAPK9
hsa-miR-106b-5p	MFN2
hsa-miR-106b-5p	MMP2
hsa-miR-106b-5p	NBEA
hsa-miR-106b-5p	NEUROG1
hsa-miR-106b-5p	NTN4
hsa-miR-106b-5p	PRRX1
hsa-miR-106b-5p	PTEN
hsa-miR-106b-5p	PTENP1
hsa-miR-106b-5p	PURA
hsa-miR-106b-5p	RB1
hsa-miR-106b-5p	RBL1
hsa-miR-106b-5p	RBL2
hsa-miR-106b-5p	RHOC
hsa-miR-106b-5p	RUNX3
hsa-miR-106b-5p	SETD2
hsa-miR-106b-5p	SLC2A4
hsa-miR-106b-5p	SMAD7
hsa-miR-106b-5p	SNHG16
hsa-miR-106b-5p	STAT3
hsa-miR-106b-5p	TCEAL1
hsa-miR-106b-5p	TCF4
hsa-miR-106b-5p	TNFRSF10A
hsa-miR-106b-5p	TNFSF11
hsa-miR-106b-5p	TRIM8
hsa-miR-106b-5p	TWIST1
hsa-miR-106b-5p	VEGFA
hsa-miR-106b-5p	WEE1
hsa-miR-106b-5p	ZBTB4
hsa-miR-107	AIP
hsa-miR-107	ARNT
hsa-miR-107	AXIN2
hsa-miR-107	BACE1
hsa-miR-107	BRCA1
hsa-miR-107	CAB39
hsa-miR-107	CAV1
hsa-miR-107	CCR5
hsa-miR-107	CDC42
hsa-miR-107	CDK5R1
hsa-miR-107	CDK6
hsa-miR-107	CDK8
hsa-miR-107	CHGA
hsa-miR-107	CHRM1
hsa-miR-107	CLOCK
hsa-miR-107	CPEB3
hsa-miR-107	CYP2C19
hsa-miR-107	CYP2C8
hsa-miR-107	CYP2C9
hsa-miR-107	DAPK1
hsa-miR-107	DKK1
hsa-miR-107	E2F1
hsa-miR-107	FBXW7
hsa-miR-107	FOXJ3
hsa-miR-107	FOXO1
hsa-miR-107	FOXP1
hsa-miR-107	GRN
hsa-miR-107	HIF1A
hsa-miR-107	HMGA2
hsa-miR-107	HULC
hsa-miR-107	IL6
hsa-miR-107	JAK1
hsa-miR-107	KLF4
hsa-miR-107	LATS2
hsa-miR-107	LRP1
hsa-miR-107	MYB
hsa-miR-107	NF1
hsa-miR-107	NFIA
hsa-miR-107	NFIX
hsa-miR-107	NOTCH2
hsa-miR-107	NPPA
hsa-miR-107	PLAG1
hsa-miR-107	PRKCE
hsa-miR-107	PTEN
hsa-miR-107	RAD51
hsa-miR-107	SALL4
hsa-miR-107	SERPINB5
hsa-miR-107	SH3GL2
hsa-miR-107	SIAH1
hsa-miR-107	SNCG
hsa-miR-107	SUZ12
hsa-miR-107	TGFBR3
hsa-miR-107	TRIAP1
hsa-miR-107	VEGFA
hsa-miR-107	VPS4A
hsa-miR-10a-3p	BTRC
hsa-miR-10a-3p	BUB1
hsa-miR-10a-3p	CCNA2
hsa-miR-10a-3p	HMGA2
hsa-miR-10a-3p	IRAK4
hsa-miR-10a-3p	NR2C2
hsa-miR-10a-3p	PLK1
hsa-miR-10a-5p	ACTG1
hsa-miR-10a-5p	ARNT
hsa-miR-10a-5p	ARNTL
hsa-miR-10a-5p	BCL2L11
hsa-miR-10a-5p	BCL6
hsa-miR-10a-5p	BDNF
hsa-miR-10a-5p	BTRC
hsa-miR-10a-5p	CHL1
hsa-miR-10a-5p	CSMD1
hsa-miR-10a-5p	EPHA4
hsa-miR-10a-5p	EPHA8
hsa-miR-10a-5p	FASN
hsa-miR-10a-5p	FLT1
hsa-miR-10a-5p	GATA6
hsa-miR-10a-5p	GP1BA
hsa-miR-10a-5p	HOXA1
hsa-miR-10a-5p	HOXD10
hsa-miR-10a-5p	ID4
hsa-miR-10a-5p	IRAK4
hsa-miR-10a-5p	KLF4
hsa-miR-10a-5p	MAP2K6
hsa-miR-10a-5p	MAP3K7
hsa-miR-10a-5p	MAPK8IP1
hsa-miR-10a-5p	MAPRE1
hsa-miR-10a-5p	MDM4
hsa-miR-10a-5p	MIB1
hsa-miR-10a-5p	MMP14
hsa-miR-10a-5p	NCOR2
hsa-miR-10a-5p	NOD2
hsa-miR-10a-5p	NR4A3
hsa-miR-10a-5p	PIK3CA
hsa-miR-10a-5p	PIK3CG
hsa-miR-10a-5p	PTEN
hsa-miR-10a-5p	RB1CC1
hsa-miR-10a-5p	RORA
hsa-miR-10a-5p	SDC1
hsa-miR-10a-5p	SERPINE1
hsa-miR-10a-5p	SKA1
hsa-miR-10a-5p	SRSF1
hsa-miR-10a-5p	TFAP2C
hsa-miR-10a-5p	TRA2B
hsa-miR-10a-5p	USF2
hsa-miR-10b-3p	BRMS1
hsa-miR-10b-3p	BUB1
hsa-miR-10b-3p	CCNA2
hsa-miR-10b-3p	DIAPH2
hsa-miR-10b-3p	PLK1
hsa-miR-10b-5p	BCL2L11
hsa-miR-10b-5p	BDNF
hsa-miR-10b-5p	CADM1
hsa-miR-10b-5p	CDH1
hsa-miR-10b-5p	CDKN1A
hsa-miR-10b-5p	CDKN2A
hsa-miR-10b-5p	CREB1
hsa-miR-10b-5p	CSMD1
hsa-miR-10b-5p	DDX58
hsa-miR-10b-5p	DGCR14
hsa-miR-10b-5p	E2F7
hsa-miR-10b-5p	FLT1
hsa-miR-10b-5p	GP1BA
hsa-miR-10b-5p	HDAC4
hsa-miR-10b-5p	HOXB3
hsa-miR-10b-5p	HOXD10
hsa-miR-10b-5p	HTATIP2
hsa-miR-10b-5p	KL
hsa-miR-10b-5p	KLF4
hsa-miR-10b-5p	MAPRE1
hsa-miR-10b-5p	MBNL1
hsa-miR-10b-5p	MBNL2
hsa-miR-10b-5p	MBNL3
hsa-miR-10b-5p	MIB1
hsa-miR-10b-5p	NCOR2
hsa-miR-10b-5p	NF1
hsa-miR-10b-5p	NOTCH1
hsa-miR-10b-5p	NR4A3
hsa-miR-10b-5p	NRP2
hsa-miR-10b-5p	PAX6
hsa-miR-10b-5p	PIEZO1
hsa-miR-10b-5p	PIK3CA
hsa-miR-10b-5p	PPARA
hsa-miR-10b-5p	PTBP2
hsa-miR-10b-5p	PTEN
hsa-miR-10b-5p	RSRC1
hsa-miR-10b-5p	SART3
hsa-miR-10b-5p	SDC1
hsa-miR-10b-5p	SRSF1
hsa-miR-10b-5p	SRSF11
hsa-miR-10b-5p	TFAP2C
hsa-miR-10b-5p	TIAM1
hsa-miR-10b-5p	TP53
hsa-miR-10b-5p	TRA2B
hsa-miR-10b-5p	ZEB1
hsa-miR-1178-3p	RASSF2
hsa-miR-1178-3p	STUB1
hsa-miR-1178-3p	TLR4
hsa-miR-1179	FOXM1
hsa-miR-1179	HMGB1
hsa-miR-1180-3p	CDYL
hsa-miR-1180-3p	TCEAL1
hsa-miR-1180-3p	TNIP2
hsa-miR-1181	SOX2
hsa-miR-1181	STAT3
hsa-miR-1182	FMN2
hsa-miR-1182	TERT
hsa-miR-1183	BCL2
hsa-miR-1184	CA12
hsa-miR-1184	HRAS
hsa-miR-1184	KRAS
hsa-miR-1184	NRAS
hsa-miR-1185-3p	GOLPH3L
hsa-miR-1185-3p	SIRT1
hsa-miR-1193	CLDN7
hsa-miR-1203	PPID
hsa-miR-1204	NR3C2
hsa-miR-1205	UCA1
hsa-miR-1207-3p	FNDC1
hsa-miR-1207-5p	CD151
hsa-miR-1207-5p	CSF1
hsa-miR-1207-5p	HBEGF
hsa-miR-1207-5p	STAT6
hsa-miR-1207-5p	STOML2
hsa-miR-1207-5p	TERT
hsa-miR-122-3p	APOBEC2
hsa-miR-122-3p	FUT1
hsa-miR-122-3p	GLS
hsa-miR-122-3p	IL17A
hsa-miR-122-3p	MCAT
hsa-miR-122-3p	SLC1A5
hsa-miR-122-5p	AACS
hsa-miR-122-5p	ACVR1C
hsa-miR-122-5p	ADAM10
hsa-miR-122-5p	ADAM17
hsa-miR-122-5p	AKT3
hsa-miR-122-5p	ALDOA
hsa-miR-122-5p	ANK2
hsa-miR-122-5p	ANXA11
hsa-miR-122-5p	AP3M2
hsa-miR-122-5p	ATP1A2
hsa-miR-122-5p	AXL
hsa-miR-122-5p	BCL2L2
hsa-miR-122-5p	CBL
hsa-miR-122-5p	CCND1
hsa-miR-122-5p	CCNG1
hsa-miR-122-5p	CDK4
hsa-miR-122-5p	CLIC4
hsa-miR-122-5p	CREB1
hsa-miR-122-5p	CTDNEP1
hsa-miR-122-5p	CTNNBIP1
hsa-miR-122-5p	CUX1
hsa-miR-122-5p	CYP7A1
hsa-miR-122-5p	DSTYK
hsa-miR-122-5p	DUSP2
hsa-miR-122-5p	EGFR
hsa-miR-122-5p	EGLN3
hsa-miR-122-5p	ENTPD4
hsa-miR-122-5p	FAM117B
hsa-miR-122-5p	FOXJ3
hsa-miR-122-5p	FOXP1
hsa-miR-122-5p	FUNDC2
hsa-miR-122-5p	FUT8
hsa-miR-122-5p	G6PC3
hsa-miR-122-5p	GALNT10
hsa-miR-122-5p	HCVgp1
hsa-miR-122-5p	HMOX1
hsa-miR-122-5p	IGF1R
hsa-miR-122-5p	IL1A
hsa-miR-122-5p	LPIN1
hsa-miR-122-5p	MAPK11
hsa-miR-122-5p	MECP2
hsa-miR-122-5p	MEF2D
hsa-miR-122-5p	NCAM1
hsa-miR-122-5p	NDRG3
hsa-miR-122-5p	NFATC2IP
hsa-miR-122-5p	NOD2
hsa-miR-122-5p	NT5C3A
hsa-miR-122-5p	NUMBL
hsa-miR-122-5p	OCLN
hsa-miR-122-5p	P4HA1
hsa-miR-122-5p	PDK4
hsa-miR-122-5p	PEG10
hsa-miR-122-5p	PIK3CG
hsa-miR-122-5p	PKM
hsa-miR-122-5p	PLD1
hsa-miR-122-5p	PLK1
hsa-miR-122-5p	PRDX2
hsa-miR-122-5p	PRKAB1
hsa-miR-122-5p	PRKRA
hsa-miR-122-5p	PTPN1
hsa-miR-122-5p	PTTG1IP
hsa-miR-122-5p	RAB11FIP1
hsa-miR-122-5p	RAB6B
hsa-miR-122-5p	RAC1
hsa-miR-122-5p	RHOA
hsa-miR-122-5p	SIRT6
hsa-miR-122-5p	SLC7A1
hsa-miR-122-5p	SLC7A11
hsa-miR-122-5p	SOCS1
hsa-miR-122-5p	SPRY2
hsa-miR-122-5p	SRF
hsa-miR-122-5p	TBX19
hsa-miR-122-5p	TNP2
hsa-miR-122-5p	TP53
hsa-miR-122-5p	TPD52L2
hsa-miR-122-5p	TRIB1
hsa-miR-122-5p	TRPV6
hsa-miR-122-5p	UBAP2
hsa-miR-122-5p	VEGFC
hsa-miR-122-5p	WNT1
hsa-miR-122-5p	XPO6
hsa-miR-122-5p	ZNF395
hsa-miR-1224-3p	PLK1
hsa-miR-1224-5p	CREB1
hsa-miR-1224-5p	EPN2
hsa-miR-1225-5p	IRS1
hsa-miR-1225-5p	YWHAZ
hsa-miR-1226-3p	MUC1
hsa-miR-1228-3p	CASP2
hsa-miR-1228-3p	CSNK2A2
hsa-miR-1228-3p	SCAI
hsa-miR-1228-3p	SOX17
hsa-miR-1228-3p	TP53
hsa-miR-1228-5p	CSNK2A2
hsa-miR-1228-5p	MIF
hsa-miR-1229-3p	SORL1
hsa-miR-1236-3p	FLT4
hsa-miR-1236-3p	TCEAL1
hsa-miR-1236-3p	WNT3A
hsa-miR-1236-3p	ZEB1
hsa-miR-1238-3p	FMN2
hsa-miR-1238-3p	LHX2
hsa-miR-124-3p	ABCC4
hsa-miR-124-3p	ACTN4
hsa-miR-124-3p	ADIPOR2
hsa-miR-124-3p	AHR
hsa-miR-124-3p	AKT2
hsa-miR-124-3p	AKT3
hsa-miR-124-3p	AMOTL1
hsa-miR-124-3p	APLN
hsa-miR-124-3p	AR
hsa-miR-124-3p	ATF4
hsa-miR-124-3p	B4GALT1
hsa-miR-124-3p	BACE1
hsa-miR-124-3p	BCAT1
hsa-miR-124-3p	BCL2L11
hsa-miR-124-3p	BDNF
hsa-miR-124-3p	CAMTA1
hsa-miR-124-3p	CAPNS1
hsa-miR-124-3p	CASC3
hsa-miR-124-3p	CAV1
hsa-miR-124-3p	CBL
hsa-miR-124-3p	CBL-1
hsa-miR-124-3p	CCL2
hsa-miR-124-3p	CCN2
hsa-miR-124-3p	CCND2
hsa-miR-124-3p	CD151
hsa-miR-124-3p	CD274
hsa-miR-124-3p	CD276
hsa-miR-124-3p	CDH2
hsa-miR-124-3p	CDK2
hsa-miR-124-3p	CDK4
hsa-miR-124-3p	CDK6
hsa-miR-124-3p	CEBPA
hsa-miR-124-3p	CLOCK
hsa-miR-124-3p	CREB1
hsa-miR-124-3p	CRKL
hsa-miR-124-3p	CTDSP1
hsa-miR-124-3p	CTGF
hsa-miR-124-3p	DDX6
hsa-miR-124-3p	DNMT3B
hsa-miR-124-3p	DRD3
hsa-miR-124-3p	E2F6
hsa-miR-124-3p	EFNB1
hsa-miR-124-3p	EGR1
hsa-miR-124-3p	ELF4
hsa-miR-124-3p	ELK3
hsa-miR-124-3p	ETS1
hsa-miR-124-3p	EZH2
hsa-miR-124-3p	FLOT1
hsa-miR-124-3p	FOXA2
hsa-miR-124-3p	FSTL1
hsa-miR-124-3p	FXN
hsa-miR-124-3p	GRB2
hsa-miR-124-3p	GRIA1
hsa-miR-124-3p	GRIA2
hsa-miR-124-3p	GRIA3
hsa-miR-124-3p	HMGA1
hsa-miR-124-3p	HNRNPA2B1
hsa-miR-124-3p	HOTAIR
hsa-miR-124-3p	IL11
hsa-miR-124-3p	IL6R
hsa-miR-124-3p	IQGAP1
hsa-miR-124-3p	ITGB1
hsa-miR-124-3p	ITGB3
hsa-miR-124-3p	JAG1
hsa-miR-124-3p	KLF6
hsa-miR-124-3p	LHX2
hsa-miR-124-3p	LINC00240
hsa-miR-124-3p	MALAT1
hsa-miR-124-3p	MAPK14
hsa-miR-124-3p	MECP2
hsa-miR-124-3p	MTDH
hsa-miR-124-3p	MTPN
hsa-miR-124-3p	MYD88
hsa-miR-124-3p	MYH9
hsa-miR-124-3p	MYO10
hsa-miR-124-3p	NEAT1
hsa-miR-124-3p	NFATC1
hsa-miR-124-3p	NFKBIZ
hsa-miR-124-3p	NOS3
hsa-miR-124-3p	NR3C1
hsa-miR-124-3p	NR3C2
hsa-miR-124-3p	NR4A1
hsa-miR-124-3p	NRAS
hsa-miR-124-3p	NRP1
hsa-miR-124-3p	OGFRP1
hsa-miR-124-3p	OSBP
hsa-miR-124-3p	PARP1
hsa-miR-124-3p	PIK3CA
hsa-miR-124-3p	PIM1
hsa-miR-124-3p	PIM3
hsa-miR-124-3p	PLEC
hsa-miR-124-3p	PPP1R13L
hsa-miR-124-3p	PRKAA2
hsa-miR-124-3p	PRRX1
hsa-miR-124-3p	PTBP1
hsa-miR-124-3p	RAB27A
hsa-miR-124-3p	RAB32
hsa-miR-124-3p	Rab38
hsa-miR-124-3p	RAC1
hsa-miR-124-3p	RAP2A
hsa-miR-124-3p	RB1
hsa-miR-124-3p	RCAN1
hsa-miR-124-3p	RDH10
hsa-miR-124-3p	RELA
hsa-miR-124-3p	REST
hsa-miR-124-3p	RGS4
hsa-miR-124-3p	RHOG
hsa-miR-124-3p	ROCK1
hsa-miR-124-3p	ROCK2
hsa-miR-124-3p	ROR2
hsa-miR-124-3p	RRAS
hsa-miR-124-3p	SARM1
hsa-miR-124-3p	SART3
hsa-miR-124-3p	SERP1
hsa-miR-124-3p	SGPL1
hsa-miR-124-3p	SIRT1
hsa-miR-124-3p	SLC16A1
hsa-miR-124-3p	SMOX
hsa-miR-124-3p	SMYD3
hsa-miR-124-3p	SNAI2
hsa-miR-124-3p	SNHG14
hsa-miR-124-3p	SOS1
hsa-miR-124-3p	SOX9
hsa-miR-124-3p	SPHK1
hsa-miR-124-3p	SSSCA1
hsa-miR-124-3p	STAT3
hsa-miR-124-3p	SYCP1
hsa-miR-124-3p	TEAD1
hsa-miR-124-3p	TFAP4
hsa-miR-124-3p	TLR6
hsa-miR-124-3p	TPST2
hsa-miR-124-3p	TRAF6
hsa-miR-124-3p	TRIB3
hsa-miR-124-3p	UHRF1
hsa-miR-124-3p	USP14
hsa-miR-124-3p	VIM
hsa-miR-124-3p	XRCC6
hsa-miR-124-3p	ZEB2
hsa-miR-124-5p	ACHE
hsa-miR-124-5p	FOXQ1
hsa-miR-124-5p	NR4A1
hsa-miR-124-5p	STAT3
hsa-miR-1245a	BRCA2
hsa-miR-1246	AR
hsa-miR-1246	AXIN2
hsa-miR-1246	CFTR
hsa-miR-1246	CPEB4
hsa-miR-1246	GSK3B
hsa-miR-1246	NFIB
hsa-miR-1246	PPP2CB
hsa-miR-1246	PRKAR1A
hsa-miR-1246	SPRED2
hsa-miR-1247-5p	MAP3K9
hsa-miR-1247-5p	SOX9
hsa-miR-1248	CITED2
hsa-miR-1249-3p	PTCH1
hsa-miR-1249-5p	BECN1
hsa-miR-1249-5p	HIPK2
hsa-miR-1250-3p	NOD1
hsa-miR-1250-3p	PTEN
hsa-miR-1250-5p	MAPK1
hsa-miR-1250-5p	WDR1
hsa-miR-1252-3p	FOXR2
hsa-miR-1252-5p	ALKBH5
hsa-miR-1252-5p	FOXR2
hsa-miR-1252-5p	NANOG
hsa-miR-1253	BTK
hsa-miR-1254	CCAR1
hsa-miR-1254	HDGF
hsa-miR-1256	ICAM1
hsa-miR-1256	SELE
hsa-miR-1256	TRIM68
hsa-miR-1257	NOTCH2
hsa-miR-1258	HPSE
hsa-miR-1258	MRGPRF
hsa-miR-125a-3p	BRCA1
hsa-miR-125a-3p	FYN
hsa-miR-125a-3p	Gas7
hsa-miR-125a-3p	GIT1
hsa-miR-125a-3p	GPC4
hsa-miR-125a-3p	HDAC1
hsa-miR-125a-3p	IL23R
hsa-miR-125a-3p	IL6
hsa-miR-125a-3p	MTA1
hsa-miR-125a-3p	MTDH
hsa-miR-125a-3p	NRG1
hsa-miR-125a-3p	RHOA
hsa-miR-125a-3p	SLC8A3
hsa-miR-125a-3p	VEGFA
hsa-miR-125a-5p	ABL2
hsa-miR-125a-5p	ARID3A
hsa-miR-125a-5p	ARID3B
hsa-miR-125a-5p	BAK1
hsa-miR-125a-5p	BCL2
hsa-miR-125a-5p	BCL2L12
hsa-miR-125a-5p	CASP2
hsa-miR-125a-5p	CASP3
hsa-miR-125a-5p	CD34
hsa-miR-125a-5p	CDKN1A
hsa-miR-125a-5p	CLEC5A
hsa-miR-125a-5p	DLG4
hsa-miR-125a-5p	DLL4
hsa-miR-125a-5p	E2F3
hsa-miR-125a-5p	EDN1
hsa-miR-125a-5p	EIF4EBP1
hsa-miR-125a-5p	ELAVL1
hsa-miR-125a-5p	ERBB2
hsa-miR-125a-5p	ERBB3
hsa-miR-125a-5p	ESRRA
hsa-miR-125a-5p	FOXP3
hsa-miR-125a-5p	FUT4
hsa-miR-125a-5p	GALNT14
hsa-miR-125a-5p	HAX1
hsa-miR-125a-5p	HDAC4
hsa-miR-125a-5p	HDAC5
hsa-miR-125a-5p	HK2
hsa-miR-125a-5p	IFNG
hsa-miR-125a-5p	IL16
hsa-miR-125a-5p	IL6R
hsa-miR-125a-5p	KLF13
hsa-miR-125a-5p	Lfng
hsa-miR-125a-5p	LIFR
hsa-miR-125a-5p	LIN28A
hsa-miR-125a-5p	LIN28B
hsa-miR-125a-5p	MAP2K7
hsa-miR-125a-5p	MAPK14
hsa-miR-125a-5p	MCL1
hsa-miR-125a-5p	MEG3
hsa-miR-125a-5p	MMP11
hsa-miR-125a-5p	NAIF1
hsa-miR-125a-5p	NTRK3
hsa-miR-125a-5p	PARP4
hsa-miR-125a-5p	PDPN
hsa-miR-125a-5p	RAF1
hsa-miR-125a-5p	S
hsa-miR-125a-5p	SIRT7
hsa-miR-125a-5p	SMAD2
hsa-miR-125a-5p	SMAD4
hsa-miR-125a-5p	SMG1
hsa-miR-125a-5p	STAT3
hsa-miR-125a-5p	TAZ
hsa-miR-125a-5p	TNFAIP3
hsa-miR-125a-5p	TP53
hsa-miR-125a-5p	TP53INP1
hsa-miR-125a-5p	TRAF6
hsa-miR-125a-5p	TSTA3
hsa-miR-125a-5p	VEGFA
hsa-miR-125a-5p	VPS51
hsa-miR-125a-5p	X
hsa-miR-125a-5p	XIRP1
hsa-miR-125a-5p	ZBTB7A
hsa-miR-125b-3p	BIK
hsa-miR-125b-3p	FOXQ1
hsa-miR-125b-3p	IGF1R
hsa-miR-125b-3p	MAP2K7
hsa-miR-125b-3p	MTFP1
hsa-miR-125b-3p	S1PR1
hsa-miR-125b-3p	SGPL1
hsa-miR-125b-3p	TACSTD2
hsa-miR-125b-3p	TP53
hsa-miR-125b-5p	ABTB1
hsa-miR-125b-5p	ACADS
hsa-miR-125b-5p	AHRR
hsa-miR-125b-5p	ALOX5
hsa-miR-125b-5p	ANGPT2
hsa-miR-125b-5p	APC
hsa-miR-125b-5p	APLN
hsa-miR-125b-5p	ARID3A
hsa-miR-125b-5p	ARID3B
hsa-miR-125b-5p	Bak1
hsa-miR-125b-5p	BAX
hsa-miR-125b-5p	BBC3
hsa-miR-125b-5p	BCL2
hsa-miR-125b-5p	BCL2L2
hsa-miR-125b-5p	BCL3
hsa-miR-125b-5p	BMF
hsa-miR-125b-5p	BMPR1B
hsa-miR-125b-5p	BTG2
hsa-miR-125b-5p	CBFB
hsa-miR-125b-5p	CCNB1
hsa-miR-125b-5p	CCNJ
hsa-miR-125b-5p	CDC25C
hsa-miR-125b-5p	CDH5
hsa-miR-125b-5p	CDK1
hsa-miR-125b-5p	CDK6
hsa-miR-125b-5p	CDKN2A
hsa-miR-125b-5p	CDKN2D
hsa-miR-125b-5p	CEBPA
hsa-miR-125b-5p	CPSF6
hsa-miR-125b-5p	CSF1
hsa-miR-125b-5p	CSNK2A1
hsa-miR-125b-5p	CX3CL1
hsa-miR-125b-5p	CYP24A1
hsa-miR-125b-5p	DGAT1
hsa-miR-125b-5p	DKK3
hsa-miR-125b-5p	DRAM2
hsa-miR-125b-5p	DUSP6
hsa-miR-125b-5p	E2F2
hsa-miR-125b-5p	E2F3
hsa-miR-125b-5p	EIF4EBP1
hsa-miR-125b-5p	EIF5A2
hsa-miR-125b-5p	ENPEP
hsa-miR-125b-5p	EPO
hsa-miR-125b-5p	EPOR
hsa-miR-125b-5p	ERBB2
hsa-miR-125b-5p	ERBB3
hsa-miR-125b-5p	ERBB4
hsa-miR-125b-5p	ETS1
hsa-miR-125b-5p	Fas
hsa-miR-125b-5p	FES
hsa-miR-125b-5p	FGFR2
hsa-miR-125b-5p	FOXA1
hsa-miR-125b-5p	FZD6
hsa-miR-125b-5p	GAB2
hsa-miR-125b-5p	GLI1
hsa-miR-125b-5p	GPC1
hsa-miR-125b-5p	GRIN2A
hsa-miR-125b-5p	GSS
hsa-miR-125b-5p	HK2
hsa-miR-125b-5p	HMGA1
hsa-miR-125b-5p	HMGA2
hsa-miR-125b-5p	HOTTIP
hsa-miR-125b-5p	HTT
hsa-miR-125b-5p	ICAM2
hsa-miR-125b-5p	IGF1R
hsa-miR-125b-5p	IGF2
hsa-miR-125b-5p	IKZF2
hsa-miR-125b-5p	IKZF3
hsa-miR-125b-5p	IKZF4
hsa-miR-125b-5p	IL6R
hsa-miR-125b-5p	IRF4
hsa-miR-125b-5p	JUN
hsa-miR-125b-5p	KCNA1
hsa-miR-125b-5p	KLC2
hsa-miR-125b-5p	LACTB
hsa-miR-125b-5p	LIN28A
hsa-miR-125b-5p	LIN28B
hsa-miR-125b-5p	LIPA
hsa-miR-125b-5p	MAN1B1
hsa-miR-125b-5p	MAP2K7
hsa-miR-125b-5p	MAP3K11
hsa-miR-125b-5p	MAPK14
hsa-miR-125b-5p	MCL1
hsa-miR-125b-5p	MEGF9
hsa-miR-125b-5p	MMP13
hsa-miR-125b-5p	MMP2
hsa-miR-125b-5p	MMP26
hsa-miR-125b-5p	MUC1
hsa-miR-125b-5p	MX1
hsa-miR-125b-5p	MXD1
hsa-miR-125b-5p	NCOR2
hsa-miR-125b-5p	NEF
hsa-miR-125b-5p	NES
hsa-miR-125b-5p	NEU1
hsa-miR-125b-5p	NKIRAS2
hsa-miR-125b-5p	NTRK3
hsa-miR-125b-5p	PCTP
hsa-miR-125b-5p	PGF
hsa-miR-125b-5p	PHF8
hsa-miR-125b-5p	PIAS3
hsa-miR-125b-5p	PIGF
hsa-miR-125b-5p	PIK3CD
hsa-miR-125b-5p	PODXL
hsa-miR-125b-5p	PPP1CA
hsa-miR-125b-5p	PPP2CA
hsa-miR-125b-5p	PRDM1
hsa-miR-125b-5p	PRKRA
hsa-miR-125b-5p	Prtg
hsa-miR-125b-5p	PTH1R
hsa-miR-125b-5p	rev
hsa-miR-125b-5p	RPS6KA1
hsa-miR-125b-5p	RUNX1
hsa-miR-125b-5p	SCD
hsa-miR-125b-5p	SCNN1A
hsa-miR-125b-5p	SEMA4C
hsa-miR-125b-5p	SET
hsa-miR-125b-5p	SFRP5
hsa-miR-125b-5p	SGPL1
hsa-miR-125b-5p	SIRT7
hsa-miR-125b-5p	SMAD4
hsa-miR-125b-5p	SMG1
hsa-miR-125b-5p	SMO
hsa-miR-125b-5p	SPHK1
hsa-miR-125b-5p	STARD13
hsa-miR-125b-5p	STAT3
hsa-miR-125b-5p	SUV39H1
hsa-miR-125b-5p	TACSTD2
hsa-miR-125b-5p	tat
hsa-miR-125b-5p	TBC1D1
hsa-miR-125b-5p	Tef
hsa-miR-125b-5p	TET2
hsa-miR-125b-5p	TNF
hsa-miR-125b-5p	TNFAIP3
hsa-miR-125b-5p	TP53
hsa-miR-125b-5p	TP53INP1
hsa-miR-125b-5p	TSTA3
hsa-miR-125b-5p	VDR
hsa-miR-125b-5p	VPS4B
hsa-miR-125b-5p	VPS51
hsa-miR-125b-5p	ZBTB7A
hsa-miR-126-3p	ADAM9
hsa-miR-126-3p	ADGRE5
hsa-miR-126-3p	ADM
hsa-miR-126-3p	BCL2
hsa-miR-126-3p	CADM1
hsa-miR-126-3p	Camsap1
hsa-miR-126-3p	CCNE2
hsa-miR-126-3p	CD97
hsa-miR-126-3p	CRK
hsa-miR-126-3p	CRKL
hsa-miR-126-3p	CXCL12
hsa-miR-126-3p	CXCL2
hsa-miR-126-3p	CXCR4
hsa-miR-126-3p	DNMT1
hsa-miR-126-3p	EGFL7
hsa-miR-126-3p	EZH2
hsa-miR-126-3p	FOXO3
hsa-miR-126-3p	HOXA9
hsa-miR-126-3p	IGFBP2
hsa-miR-126-3p	IRS1
hsa-miR-126-3p	ITGA6
hsa-miR-126-3p	JAK1
hsa-miR-126-3p	KLF10
hsa-miR-126-3p	KRAS
hsa-miR-126-3p	LNPK
hsa-miR-126-3p	LRP6
hsa-miR-126-3p	MERTK
hsa-miR-126-3p	MMP7
hsa-miR-126-3p	NFKBIA
hsa-miR-126-3p	PF4
hsa-miR-126-3p	PGR
hsa-miR-126-3p	PIK3CG
hsa-miR-126-3p	PIK3R2
hsa-miR-126-3p	PITPNC1
hsa-miR-126-3p	PLK2
hsa-miR-126-3p	PLK4
hsa-miR-126-3p	PTPN7
hsa-miR-126-3p	PTPN9
hsa-miR-126-3p	RGS3
hsa-miR-126-3p	RHOU
hsa-miR-126-3p	ROCK1
hsa-miR-126-3p	SIRT1
hsa-miR-126-3p	SLC45A3
hsa-miR-126-3p	SLC7A5
hsa-miR-126-3p	SOX2
hsa-miR-126-3p	SPRED1
hsa-miR-126-3p	TCF4
hsa-miR-126-3p	TEK
hsa-miR-126-3p	TOM1
hsa-miR-126-3p	TWF1
hsa-miR-126-3p	TWF2
hsa-miR-126-3p	VCAM1
hsa-miR-126-3p	VEGFA
hsa-miR-126-5p	ADAM9
hsa-miR-126-5p	ADAMTS4
hsa-miR-126-5p	CRK
hsa-miR-126-5p	CXCL12
hsa-miR-126-5p	CXCL2
hsa-miR-126-5p	CYLD
hsa-miR-126-5p	DCTN4
hsa-miR-126-5p	DGCR8
hsa-miR-126-5p	HOTAIR
hsa-miR-126-5p	IL17A
hsa-miR-126-5p	METTL3
hsa-miR-126-5p	MMP7
hsa-miR-126-5p	MYC
hsa-miR-126-5p	PIK3R2
hsa-miR-126-5p	PTPN7
hsa-miR-126-5p	PTPN9
hsa-miR-126-5p	SLC45A3
hsa-miR-126-5p	SPRED1
hsa-miR-126-5p	THBS1
hsa-miR-126-5p	VEGFA
hsa-miR-1260b	DKK2
hsa-miR-1260b	SFRP1
hsa-miR-1260b	SMAD4
hsa-miR-1262	ULK1
hsa-miR-1265	PICALM
hsa-miR-1265	STEAP4
hsa-miR-1266-5p	ITCH
hsa-miR-1266-5p	MTHFR
hsa-miR-1266-5p	PTPN11
hsa-miR-1266-5p	SOCS3
hsa-miR-1266-5p	TERT
hsa-miR-1266-5p	TNIP1
hsa-miR-1269a	FOXO1
hsa-miR-1269a	HOXD10
hsa-miR-1269a	SMAD7
hsa-miR-1269a	SOX6
hsa-miR-1269b	CDC40
hsa-miR-1269b	PTEN
hsa-miR-127-3p	7sept
hsa-miR-127-3p	BAG5
hsa-miR-127-3p	BCL6
hsa-miR-127-3p	CDH11
hsa-miR-127-3p	CXCL12
hsa-miR-127-3p	IRF4
hsa-miR-127-3p	KMT5A
hsa-miR-127-3p	MAPK4
hsa-miR-127-3p	MME
hsa-miR-127-3p	MMP13
hsa-miR-127-3p	PRDM1
hsa-miR-127-3p	RGMA
hsa-miR-127-3p	SEPT7
hsa-miR-127-3p	SERPINB9
hsa-miR-127-3p	SETD8
hsa-miR-127-3p	SFRP1
hsa-miR-127-3p	SKI
hsa-miR-127-3p	XBP1
hsa-miR-127-3p	XRCC3
hsa-miR-127-3p	ZWINT
hsa-miR-127-5p	BLVRB
hsa-miR-127-5p	HMGB2
hsa-miR-127-5p	SCARB2
hsa-miR-127-5p	SNX5
hsa-miR-127-5p	SPP1
hsa-miR-1270	FXN
hsa-miR-1270	WNT5A
hsa-miR-1270	WT1
hsa-miR-1271-5p	ALK
hsa-miR-1271-5p	AQP5
hsa-miR-1271-5p	CCNG1
hsa-miR-1271-5p	FOXQ1
hsa-miR-1271-5p	GPC3
hsa-miR-1271-5p	INSR
hsa-miR-1271-5p	IRS1
hsa-miR-1271-5p	MEK1
hsa-miR-1271-5p	TEAD4
hsa-miR-1273a	SDCBP
hsa-miR-1273f	MDM2
hsa-miR-1273g-3p	PTEN
hsa-miR-1274a	FOXO4
hsa-miR-1275	AK3
hsa-miR-1275	CALU
hsa-miR-1275	CLDN11
hsa-miR-1275	DCBLD2
hsa-miR-1275	DPYSL3
hsa-miR-1275	ESYT2
hsa-miR-1275	IGF1R
hsa-miR-1275	IGF2BP1
hsa-miR-1275	IGF2BP2
hsa-miR-1275	IGF2BP3
hsa-miR-1275	IRAK1
hsa-miR-1275	MAPK3
hsa-miR-1275	MECP2
hsa-miR-1275	PPP1R14B
hsa-miR-1277-3p	LPL
hsa-miR-128-2	AFF1
hsa-miR-128-2	ARPP21
hsa-miR-128-2	CDKN1B
hsa-miR-128-2	CYP2D6
hsa-miR-128-2	EGFR
hsa-miR-128-2	KMT2A
hsa-miR-128-3p	ABCA1
hsa-miR-128-3p	ABCC5
hsa-miR-128-3p	ABCG1
hsa-miR-128-3p	ADORA2B
hsa-miR-128-3p	AFF1
hsa-miR-128-3p	BAG2
hsa-miR-128-3p	BAX
hsa-miR-128-3p	BMI1
hsa-miR-128-3p	CREB1
hsa-miR-128-3p	CSF1
hsa-miR-128-3p	CTDSP1
hsa-miR-128-3p	CYP2C9
hsa-miR-128-3p	DCX
hsa-miR-128-3p	E2F3
hsa-miR-128-3p	E2F5
hsa-miR-128-3p	EGFR
hsa-miR-128-3p	EPHB1
hsa-miR-128-3p	EPHB2
hsa-miR-128-3p	FADD
hsa-miR-128-3p	FBXW7
hsa-miR-128-3p	GOLM1
hsa-miR-128-3p	GRM5
hsa-miR-128-3p	HOXA10
hsa-miR-128-3p	IARS
hsa-miR-128-3p	IGF1
hsa-miR-128-3p	IRS1
hsa-miR-128-3p	ISL1
hsa-miR-128-3p	ITGA2
hsa-miR-128-3p	KLF4
hsa-miR-128-3p	KMT2A
hsa-miR-128-3p	LDLR
hsa-miR-128-3p	LGALS3
hsa-miR-128-3p	LIN28A
hsa-miR-128-3p	MAPK14
hsa-miR-128-3p	MEG3
hsa-miR-128-3p	MSI1
hsa-miR-128-3p	MTOR
hsa-miR-128-3p	NANOG
hsa-miR-128-3p	NECTIN4
hsa-miR-128-3p	NEK2
hsa-miR-128-3p	NTRK3
hsa-miR-128-3p	PAX3
hsa-miR-128-3p	PDGFRA
hsa-miR-128-3p	PDK1
hsa-miR-128-3p	PFKL
hsa-miR-128-3p	PIK3R1
hsa-miR-128-3p	POU5F1
hsa-miR-128-3p	PPARA
hsa-miR-128-3p	PPARG
hsa-miR-128-3p	PPARGC1A
hsa-miR-128-3p	PPP1CC
hsa-miR-128-3p	PRDM16
hsa-miR-128-3p	PTEN
hsa-miR-128-3p	PVRL4
hsa-miR-128-3p	RELN
hsa-miR-128-3p	RET
hsa-miR-128-3p	RICTOR
hsa-miR-128-3p	RPS6KB1
hsa-miR-128-3p	RUNX1
hsa-miR-128-3p	RXRA
hsa-miR-128-3p	SIRT1
hsa-miR-128-3p	SMAD2
hsa-miR-128-3p	SMAD5
hsa-miR-128-3p	SNAI1
hsa-miR-128-3p	SOX2
hsa-miR-128-3p	SPTAN1
hsa-miR-128-3p	SREBF1
hsa-miR-128-3p	SREBF2
hsa-miR-128-3p	SUZ12
hsa-miR-128-3p	TGFBR1
hsa-miR-128-3p	TP73-AS1
hsa-miR-128-3p	TROVE2
hsa-miR-128-3p	VEGFC
hsa-miR-128-3p	WEE1
hsa-miR-128-5p	BMI1
hsa-miR-128-5p	E2F3
hsa-miR-128-5p	SNAI1
hsa-miR-128-5p	WNT3A
hsa-miR-1280	ROCK1
hsa-miR-1281	PPIF
hsa-miR-1283	ATF1
hsa-miR-1283	ATF4
hsa-miR-1284	EIF4A1
hsa-miR-1285-3p	CDKN1A
hsa-miR-1285-3p	TGM2
hsa-miR-1285-3p	TP53
hsa-miR-1288-3p	RERG
hsa-miR-1289	ATP4A
hsa-miR-128b	AFF1
hsa-miR-128b	CDKN1B
hsa-miR-128b	EGFR
hsa-miR-128b	KMT2A
hsa-miR-129-1-3p	AURKA
hsa-miR-129-1-3p	GSK3B
hsa-miR-129-1-3p	PDCD2
hsa-miR-129-2-3p	BCL2L2
hsa-miR-129-2-3p	CCP110
hsa-miR-129-2-3p	CDK6
hsa-miR-129-2-3p	MAPK3
hsa-miR-129-2-3p	MYC
hsa-miR-129-2-3p	PPM1D
hsa-miR-129-2-3p	SOX4
hsa-miR-129-2-3p	UBE2F
hsa-miR-129-5p	ABCB1
hsa-miR-129-5p	ABCC5
hsa-miR-129-5p	ABCG1
hsa-miR-129-5p	APC
hsa-miR-129-5p	ATG14
hsa-miR-129-5p	ATG7
hsa-miR-129-5p	BDKRB2
hsa-miR-129-5p	BECN1
hsa-miR-129-5p	CAMTA1
hsa-miR-129-5p	CDK6
hsa-miR-129-5p	COL1A1
hsa-miR-129-5p	CXCL8
hsa-miR-129-5p	E2F7
hsa-miR-129-5p	EGR1
hsa-miR-129-5p	EIF2C3
hsa-miR-129-5p	FMR1
hsa-miR-129-5p	FNDC3A
hsa-miR-129-5p	G3BP1
hsa-miR-129-5p	GALNT1
hsa-miR-129-5p	GRM5
hsa-miR-129-5p	GSK3B
hsa-miR-129-5p	HMGB1
hsa-miR-129-5p	IGF1
hsa-miR-129-5p	IGF2BP3
hsa-miR-129-5p	KDR
hsa-miR-129-5p	KEAP1
hsa-miR-129-5p	KLK7
hsa-miR-129-5p	LNCARSR
hsa-miR-129-5p	MAP3K7
hsa-miR-129-5p	MAPK1
hsa-miR-129-5p	NOTCH1
hsa-miR-129-5p	NR4A2
hsa-miR-129-5p	PAK7
hsa-miR-129-5p	PCAT1
hsa-miR-129-5p	PDPK1
hsa-miR-129-5p	PMEPA1
hsa-miR-129-5p	PRKCE
hsa-miR-129-5p	RAB11FIP1
hsa-miR-129-5p	SAE1
hsa-miR-129-5p	SOX4
hsa-miR-129-5p	SP1
hsa-miR-129-5p	TWIST1
hsa-miR-129-5p	UBE2F
hsa-miR-129-5p	VCP
hsa-miR-129-5p	WNT4
hsa-miR-1290	CDC73
hsa-miR-1290	CREB1
hsa-miR-1290	FOXA1
hsa-miR-1290	FRK
hsa-miR-1290	GSK3B
hsa-miR-1290	KIF13B
hsa-miR-1290	NAPA
hsa-miR-1290	NFIX
hsa-miR-1291	ABCC1
hsa-miR-1291	CPT1C
hsa-miR-1291	ERN1
hsa-miR-1291	MUC1
hsa-miR-1291	SLC2A1
hsa-miR-1291	TYR
hsa-miR-1292-5p	SOX4
hsa-miR-1293	APEX1
hsa-miR-1293	BRD4
hsa-miR-1293	POLD4
hsa-miR-1293	RPA1
hsa-miR-1293	TIMP1
hsa-miR-1294	MYC
hsa-miR-1296-5p	CCND1
hsa-miR-1296-5p	ERBB2
hsa-miR-1296-5p	SP1
hsa-miR-1297	EZH2
hsa-miR-1297	HMGA1
hsa-miR-1297	HMGA2
hsa-miR-1297	MALAT1
hsa-miR-1297	PTEN
hsa-miR-1297	TRIB2
hsa-miR-1298-5p	CXCL11
hsa-miR-1298-5p	FAK
hsa-miR-1298-5p	GJA1
hsa-miR-1298-5p	LAMB3
hsa-miR-1299	NOTCH3
hsa-miR-1299	TUG1
hsa-miR-1301-3p	CCND1
hsa-miR-1301-3p	MYLK
hsa-miR-1301-3p	RHEB
hsa-miR-1301-3p	SIRT1
hsa-miR-1301-3p	STAT3
hsa-miR-1303	ATG2B
hsa-miR-1303	CLDN18
hsa-miR-1304-5p	AMTN
hsa-miR-1304-5p	ENAM
hsa-miR-1305	CRIP2
hsa-miR-1305	UBE2T
hsa-miR-1307-5p	TRAF3
hsa-miR-130a-3p	ACVR2
hsa-miR-130a-3p	APP
hsa-miR-130a-3p	ATG2B
hsa-miR-130a-3p	ATXN1
hsa-miR-130a-3p	BCL2
hsa-miR-130a-3p	BMPR2
hsa-miR-130a-3p	CAV2
hsa-miR-130a-3p	CDKN1A
hsa-miR-130a-3p	CSF1
hsa-miR-130a-3p	DLL4
hsa-miR-130a-3p	EDN1
hsa-miR-130a-3p	ESR1
hsa-miR-130a-3p	GJA1
hsa-miR-130a-3p	H19
hsa-miR-130a-3p	HOTAIR
hsa-miR-130a-3p	HOXA10
hsa-miR-130a-3p	HOXA5
hsa-miR-130a-3p	HOXB1
hsa-miR-130a-3p	IFITM1
hsa-miR-130a-3p	IGF1
hsa-miR-130a-3p	IL18
hsa-miR-130a-3p	KLF4
hsa-miR-130a-3p	LEPR
hsa-miR-130a-3p	MAFB
hsa-miR-130a-3p	MAP3K12
hsa-miR-130a-3p	MCL1
hsa-miR-130a-3p	MECP2
hsa-miR-130a-3p	MEOX2
hsa-miR-130a-3p	MET
hsa-miR-130a-3p	MYC
hsa-miR-130a-3p	NBEA
hsa-miR-130a-3p	NEUROD1
hsa-miR-130a-3p	NPTX1
hsa-miR-130a-3p	NRP1
hsa-miR-130a-3p	PDGFRA
hsa-miR-130a-3p	PPARA
hsa-miR-130a-3p	PPARG
hsa-miR-130a-3p	PPARGC1A
hsa-miR-130a-3p	PTEN
hsa-miR-130a-3p	RAB5A
hsa-miR-130a-3p	RUNX3
hsa-miR-130a-3p	SATB1
hsa-miR-130a-3p	SLAIN1
hsa-miR-130a-3p	SMAD4
hsa-miR-130a-3p	SP1
hsa-miR-130a-3p	STAT3
hsa-miR-130a-3p	TAC1
hsa-miR-130a-3p	TGFB1
hsa-miR-130a-3p	TGFBR2
hsa-miR-130a-3p	TNF
hsa-miR-130a-3p	XIAP
hsa-miR-130a-3p	ZFPM2
hsa-miR-130a-5p	VAPA
hsa-miR-130b-3p	ABCA1
hsa-miR-130b-3p	BMPR2
hsa-miR-130b-3p	CCDC6
hsa-miR-130b-3p	CCNA2
hsa-miR-130b-3p	CMPK1
hsa-miR-130b-3p	CSF1
hsa-miR-130b-3p	CXCL12
hsa-miR-130b-3p	CYLD
hsa-miR-130b-3p	CYP2C9
hsa-miR-130b-3p	DLL1
hsa-miR-130b-3p	EDN1
hsa-miR-130b-3p	ERBB2
hsa-miR-130b-3p	ERBIN
hsa-miR-130b-3p	FMR1
hsa-miR-130b-3p	IGF1
hsa-miR-130b-3p	IRF1
hsa-miR-130b-3p	ITGB1
hsa-miR-130b-3p	KMT2C
hsa-miR-130b-3p	LDLR
hsa-miR-130b-3p	MMP2
hsa-miR-130b-3p	MST1
hsa-miR-130b-3p	NKD2
hsa-miR-130b-3p	NR3C1
hsa-miR-130b-3p	PAX9
hsa-miR-130b-3p	PDGFRA
hsa-miR-130b-3p	PPARA
hsa-miR-130b-3p	PPARG
hsa-miR-130b-3p	PPARGC1A
hsa-miR-130b-3p	PTEN
hsa-miR-130b-3p	SAV1
hsa-miR-130b-3p	SMAD4
hsa-miR-130b-3p	SNAI3
hsa-miR-130b-3p	SP1
hsa-miR-130b-3p	STAT3
hsa-miR-130b-3p	TP53INP1
hsa-miR-130b-3p	UVRAG
hsa-miR-130b-3p	WNT5A
hsa-miR-130b-3p	ZBTB4
hsa-miR-130b-3p	ZEB1
hsa-miR-132-3p	AK3
hsa-miR-132-3p	ANO1
hsa-miR-132-3p	ARHGAP32
hsa-miR-132-3p	BRI3
hsa-miR-132-3p	CALU
hsa-miR-132-3p	CDKN1A
[truncated: 10,552 more rows]
