# Supplementary material for: Integrated Analysis of microRNA Targets Reveals New Insights into Transcriptional–Post-Transcriptional Regulatory Cross-Talk
Source: Biology (Basel). 2025 Jan 8;14(1):43. doi: 10.3390/biology14010043 (PMC11762646; doi:10.3390/biology14010043)
Supplement: Supplementary file 1 [file biology-14-00043-s001.zip › Supplementary Table 2.xlsx]

## Sheet: 0.0005, 25 interactors
GO Description	p-val	corrected p-val	Cluster frequency	Whole genome frequency	Genes
transcription activator activity	2.643e-11	7.3475e-09	18/54 33.3%	429/15441 2.7%	SMAD2 SMAD4 NOTCH1 SMAD3 TGFB1 STAT3 FOXO3 KLF4 FOXO1 ZEB1 SP1 MYC MYB E2F1 BCL2 CTNNB1 E2F3 TP53
enzyme binding	1.1289e-10	1.0779e-08	20/54 37.0%	632/15441 4.0%	SMAD2 GSK3B SMAD3 STAT3 PTEN FOXO3 SIRT1 HIF1A TGFBR1 EGFR IGF1R SMAD7 CCND2 CCND1 SP1 ERBB2 BCL2 AKT1 CTNNB1 TP53
sequence-specific DNA binding	1.1632e-10	1.0779e-08	20/54 37.0%	633/15441 4.0%	SMAD2 SMAD4 NOTCH1 SMAD3 STAT3 HMGA2 FOXO3 HIF1A ESR1 FOXO1 SMAD7 ZEB2 ZEB1 CREB1 SP1 MYC E2F1 BCL2 CTNNB1 TP53
protein binding	3.9422e-10	2.7398e-08	53/54 98.1%	8122/15441 52.6%	APP GSK3B CDKN1A PTEN HMGB1 BMI1 IGF1R CCND2 CCND1 MYC CASP3 MYB AKT1 SIRT1 TGFBR1 TGFBR2 ZEB2 ZEB1 CREB1 TP53 MET CD274 DNMT1 NOTCH1 TWIST1 FOXO3 HIF1A EGFR FOXO1 BCL2L11 ERBB2 E2F1 E2F3 MCL1 SMAD2 SMAD4 SMAD3 TGFB1 BDNF STAT3 HMGA2 IGF1 ESR1 VEGFA SMAD7 IL6 CDK6 CXCL12 SP1 BCL2 CTNNB1 KRAS EZH2
transcription regulator activity	5.9458e-10	3.3059e-08	27/54 50.0%	1507/15441 9.7%	DNMT1 NOTCH1 TWIST1 HMGB1 FOXO3 HIF1A FOXO1 MYC MYB E2F1 E2F3 SMAD2 SMAD4 SMAD3 TGFB1 STAT3 KLF4 SIRT1 ESR1 ZEB2 ZEB1 CREB1 SP1 BCL2 CTNNB1 TP53 EZH2
SMAD binding	3.6876e-08	1.7086e-06	8/54 14.8%	47/15441 0.3%	SMAD2 ZEB2 SMAD4 SMAD3 CTNNB1 TGFBR1 TGFBR2 SMAD7
DNA binding	6.3851e-08	2.5358e-06	30/54 55.5%	2328/15441 15.0%	APP DNMT1 NOTCH1 TWIST1 HMGB1 FOXO3 HIF1A EGFR FOXO1 MYC MYB ERBB2 E2F1 E2F3 SMAD2 SMAD4 SMAD3 STAT3 HMGA2 KLF4 ESR1 SMAD7 ZEB2 ZEB1 CREB1 SP1 BCL2 CTNNB1 TP53 EZH2
transcription factor binding	1.4914e-07	5.1828e-06	16/54 29.6%	522/15441 3.3%	SMAD2 GSK3B DNMT1 SMAD3 STAT3 TWIST1 HMGB1 SIRT1 HIF1A ESR1 ZEB1 CREB1 E2F1 BCL2 CTNNB1 TP53
transforming growth factor beta receptor binding	2.4691e-07	7.6268e-06	6/54 11.1%	18/15441 0.1%	SMAD2 SMAD3 TGFB1 TGFBR1 TGFBR2 SMAD7
double-stranded DNA binding	3.6324e-07	1.0098e-05	9/54 16.6%	95/15441 0.6%	SMAD2 ZEB1 CREB1 SMAD3 SP1 CTNNB1 HMGB1 TP53 EGFR
structure-specific DNA binding	6.1216e-07	1.5471e-05	10/54 18.5%	144/15441 0.9%	SMAD2 ZEB1 CREB1 NOTCH1 SMAD3 SP1 CTNNB1 HMGB1 TP53 EGFR
I-SMAD binding	1.0759e-06	2.4925e-05	5/54 9.2%	10/15441 0.0%	SMAD2 SMAD4 CTNNB1 TGFBR1 SMAD7
promoter binding	1.7601e-06	3.7639e-05	9/54 16.6%	113/15441 0.7%	SMAD2 SMAD4 SMAD3 SP1 MYC CTNNB1 TP53 ESR1 SMAD7
transcription factor activity	1.9315e-06	3.8353e-05	19/54 35.1%	950/15441 6.1%	SMAD2 NOTCH1 SMAD3 STAT3 HMGB1 FOXO3 KLF4 HIF1A ESR1 FOXO1 ZEB2 ZEB1 CREB1 SP1 MYC E2F1 CTNNB1 E2F3 TP53
DNA regulatory region binding	2.4093e-06	4.4653e-05	9/54 16.6%	117/15441 0.7%	SMAD2 SMAD4 SMAD3 SP1 MYC CTNNB1 TP53 ESR1 SMAD7
receptor signaling protein activity	3.3193e-05	0.00057672	9/54 16.6%	157/15441 1.0%	SMAD2 SMAD4 SMAD3 ERBB2 STAT3 TGFBR1 EGFR TGFBR2 SMAD7
nucleic acid binding	5.7131e-05	0.00093426	31/54 57.4%	3251/15441 21.0%	APP DNMT1 NOTCH1 TWIST1 HMGB1 FOXO3 HIF1A EGFR FOXO1 MYC MYB ERBB2 E2F1 E2F3 SMAD2 SMAD4 SMAD3 STAT3 HMGA2 KLF4 ESR1 SMAD7 ZEB2 ZEB1 CREB1 SP1 BCL2 CTNNB1 TP53 MET EZH2
protein dimerization activity	7.3893e-05	0.0011411	14/54 25.9%	578/15441 3.7%	SMAD4 SMAD3 TGFB1 STAT3 HIF1A TGFBR1 EGFR VEGFA CREB1 SP1 ERBB2 BCL2 TP53 MCL1
receptor binding	7.7987e-05	0.0011411	17/54 31.4%	922/15441 5.9%	SMAD2 APP SMAD3 TGFB1 BDNF PTEN HMGB1 IGF1 TGFBR1 IGF1R TGFBR2 VEGFA SMAD7 IL6 CXCL12 ERBB2 CTNNB1
cytokine receptor binding	0.00014668	0.0020388	9/54 16.6%	186/15441 1.2%	SMAD2 IL6 SMAD3 TGFB1 CXCL12 TGFBR1 TGFBR2 VEGFA SMAD7
transforming growth factor beta receptor, cytoplasmic mediator activity	0.00027617	0.0036559	4/54 7.4%	10/15441 0.0%	SMAD2 SMAD4 SMAD3 SMAD7
kinase binding	0.00037081	0.0046857	9/54 16.6%	207/15441 1.3%	GSK3B CCND2 SMAD3 CCND1 STAT3 CTNNB1 FOXO3 TP53 IGF1R
R-SMAD binding	0.00043285	0.0050139	4/54 7.4%	11/15441 0.0%	SMAD2 SMAD4 SMAD3 CTNNB1
transmembrane receptor protein serine/threonine kinase signaling protein activity	0.00043285	0.0050139	4/54 7.4%	11/15441 0.0%	SMAD2 SMAD4 SMAD3 SMAD7
protein heterodimerization activity	0.00051412	0.005717	9/54 16.6%	215/15441 1.3%	TGFB1 ERBB2 BCL2 TP53 HIF1A TGFBR1 EGFR MCL1 VEGFA
ubiquitin protein ligase binding	0.0012739	0.013621	6/54 11.1%	68/15441 0.4%	SMAD2 SMAD3 ERBB2 TP53 TGFBR1 SMAD7
transmembrane receptor protein kinase activity	0.0033872	0.034876	6/54 11.1%	80/15441 0.5%	ERBB2 MET TGFBR1 EGFR IGF1R TGFBR2
type I transforming growth factor beta receptor binding	0.014012	0.13912	3/54 5.5%	7/15441 0.0%	SMAD2 TGFBR2 SMAD7
protein complex binding	0.015991	0.15329	8/54 14.8%	238/15441 1.5%	CDKN1A CCND1 CTNNB1 IGF1 ESR1 TGFBR1 IGF1R SMAD7
protein kinase binding	0.024081	0.22316	7/54 12.9%	175/15441 1.1%	GSK3B CCND2 SMAD3 CCND1 STAT3 FOXO3 TP53
identical protein binding	0.032577	0.29215	12/54 22.2%	685/15441 4.4%	APP SMAD4 SMAD3 TGFB1 SP1 ERBB2 BCL2 AKT1 SIRT1 EGFR IGF1R VEGFA
protein kinase activity	0.034425	0.29907	11/54 20.3%	568/15441 3.6%	GSK3B CDKN1A CDK6 CCND1 ERBB2 AKT1 MET TGFBR1 EGFR IGF1R TGFBR2
binding	0.060252	0.50758	54/54 100.0%	12365/15441 80.0%	APP GSK3B CDKN1A PTEN HMGB1 BMI1 IGF1R CCND2 CCND1 MYC CASP3 MYB AKT1 SIRT1 TGFBR1 TGFBR2 ZEB2 ZEB1 CREB1 TP53 MET CD274 DNMT1 NOTCH1 TWIST1 FOXO3 HIF1A EGFR FOXO1 BCL2L11 ERBB2 E2F1 E2F3 MCL1 SMAD2 SMAD4 SMAD3 TGFB1 BDNF STAT3 HMGA2 IGF1 KLF4 ESR1 VEGFA SMAD7 IL6 CDK6 CXCL12 SP1 BCL2 CTNNB1 KRAS EZH2
histone acetyltransferase binding	0.065403	0.53477	3/54 5.5%	11/15441 0.0%	SP1 TP53 HIF1A
epidermal growth factor receptor activity	0.12005	0.95351	2/54 3.7%	2/15441 0.0%	ERBB2 EGFR
phosphotransferase activity, alcohol group as acceptor	0.19148	1.4301	11/54 20.3%	681/15441 4.4%	GSK3B CDKN1A CDK6 CCND1 ERBB2 AKT1 MET TGFBR1 EGFR IGF1R TGFBR2
growth factor activity	0.19296	1.4301	6/54 11.1%	160/15441 1.0%	IL6 TGFB1 CXCL12 BDNF IGF1 VEGFA
protein phosphatase binding	0.19549	1.4301	4/54 7.4%	46/15441 0.2%	ERBB2 CTNNB1 TP53 EGFR
chromatin binding	0.29035	2.0539	6/54 11.1%	172/15441 1.1%	SMAD2 SMAD4 ZEB1 NOTCH1 CTNNB1 TP53
phosphatase binding	0.29552	2.0539	4/54 7.4%	51/15441 0.3%	ERBB2 CTNNB1 TP53 EGFR
cyclin-dependent protein kinase regulator activity	0.31789	2.1554	3/54 5.5%	18/15441 0.1%	CDKN1A CCND1 CASP3
kinase activity	0.41674	2.7584	11/54 20.3%	741/15441 4.7%	GSK3B CDKN1A CDK6 CCND1 ERBB2 AKT1 MET TGFBR1 EGFR IGF1R TGFBR2
transmembrane receptor protein tyrosine kinase activity	0.77216	4.9921	4/54 7.4%	65/15441 0.4%	ERBB2 MET EGFR IGF1R

## Sheet: 0,005, 20 interactors
GO Description	p-val	corrected p-val	Cluster frequency	Whole genome frequency	Genes
protein binding	1.9876e-15	6.698e-13	77/79 97.4%	8122/15441 52.6%	GSK3B APP CDKN1A CDKN1B PTEN HMGB1 BRCA1 BMI1 ETS1 IGF1R CCND2 CCND1 MYC AKT2 CASP3 MYB AKT1 SOX9 SOX4 FBXW7 SIRT1 TGFBR1 RUNX2 CDC25A TGFBR2 BACE1 ZEB2 ZEB1 CREB1 MYCN TP53 MET TLR4 NOTCH2 CD274 DNMT1 NOTCH1 TWIST1 CXCR4 FOXO3 HIF1A EGFR FOXO1 MTDH BCL2L11 ERBB2 E2F1 X IGF2BP1 MAPK1 E2F3 MCL1 SMAD2 ABCA1 SMAD4 SMAD3 TGFB1 BDNF STAT3 HMGA2 IGF1 ESR1 MTOR VEGFA SMAD7 IL6 WEE1 CDK6 CXCL12 SP1 CDK4 …
enzyme binding	3.3305e-13	5.6119e-11	26/79 32.9%	632/15441 4.0%	GSK3B PTEN CXCR4 BRCA1 FOXO3 HIF1A EGFR IGF1R CCND2 CCND1 ERBB2 AKT1 MAPK1 SMAD2 ABCA1 SMAD3 STAT3 SIRT1 TGFBR1 SMAD7 SP1 BCL2 MDM2 CTNNB1 TP53 TLR4
transcription regulator activity	1.3336e-11	1.498e-09	35/79 44.3%	1507/15441 9.7%	NOTCH2 DNMT1 NOTCH1 TWIST1 HMGB1 BRCA1 FOXO3 ETS1 HIF1A FOXO1 MYC MYB E2F1 E2F3 SOX9 SOX4 SMAD2 SMAD4 SMAD3 TGFB1 STAT3 KLF4 SIRT1 ESR1 RUNX2 ZEB2 ZEB1 CREB1 MYCN SP1 BCL2 MDM2 CTNNB1 TP53 EZH2
transcription activator activity	2.1723e-11	1.8302e-09	21/79 26.5%	429/15441 2.7%	SMAD2 SMAD4 NOTCH1 SMAD3 TGFB1 STAT3 BRCA1 FOXO3 KLF4 RUNX2 FOXO1 ZEB1 SP1 MYC MYB E2F1 BCL2 CTNNB1 E2F3 SOX9 TP53
sequence-specific DNA binding	4.6054e-09	3.1041e-07	22/79 27.8%	633/15441 4.0%	SMAD2 SMAD4 NOTCH1 SMAD3 STAT3 HMGA2 FOXO3 ETS1 HIF1A ESR1 FOXO1 SMAD7 ZEB2 ZEB1 CREB1 SP1 MYC E2F1 BCL2 CTNNB1 SOX9 TP53
DNA binding	7.0805e-09	3.9769e-07	39/79 49.3%	2328/15441 15.0%	APP DNMT1 NOTCH1 TWIST1 HMGB1 BRCA1 FOXO3 ETS1 HIF1A EGFR FOXO1 MYC MYB ERBB2 E2F1 MAPK1 E2F3 SOX9 SOX4 SMAD2 SMAD4 SMAD3 STAT3 HMGA2 KLF4 ESR1 RUNX2 SMAD7 ZEB2 ZEB1 CREB1 MYCN SP1 BCL2 SNAI1 CTNNB1 SNAI2 TP53 EZH2
transcription factor binding	1.1016e-08	5.3036e-07	20/79 25.3%	522/15441 3.3%	SMAD2 GSK3B DNMT1 SMAD3 STAT3 TWIST1 HMGB1 BRCA1 ETS1 SIRT1 HIF1A ESR1 MTDH ZEB1 CREB1 E2F1 BCL2 MAPK1 CTNNB1 TP53
transcription factor activity	2.8582e-07	1.204e-05	24/79 30.3%	950/15441 6.1%	SMAD2 NOTCH1 SMAD3 STAT3 HMGB1 FOXO3 KLF4 ETS1 HIF1A ESR1 RUNX2 FOXO1 ZEB2 ZEB1 CREB1 MYCN SP1 MYC E2F1 CTNNB1 E2F3 SOX9 TP53 SOX4
SMAD binding	8.7399e-07	3.2726e-05	8/79 10.1%	47/15441 0.3%	SMAD2 ZEB2 SMAD4 SMAD3 CTNNB1 TGFBR1 TGFBR2 SMAD7
transforming growth factor beta receptor binding	2.6133e-06	8.5046e-05	6/79 7.5%	18/15441 0.1%	SMAD2 SMAD3 TGFB1 TGFBR1 TGFBR2 SMAD7
promoter binding	2.776e-06	8.5046e-05	10/79 12.6%	113/15441 0.7%	SMAD2 SMAD4 SMAD3 SP1 MYC CTNNB1 SOX9 TP53 ESR1 SMAD7
DNA regulatory region binding	3.9234e-06	0.0001091	10/79 12.6%	117/15441 0.7%	SMAD2 SMAD4 SMAD3 SP1 MYC CTNNB1 SOX9 TP53 ESR1 SMAD7
receptor signaling protein activity	4.2087e-06	0.0001091	11/79 13.9%	157/15441 1.0%	SMAD2 SMAD4 CDKN1B SMAD3 ERBB2 STAT3 MAPK1 TGFBR1 EGFR TGFBR2 SMAD7
I-SMAD binding	7.6155e-06	0.0001711	5/79 6.3%	10/15441 0.0%	SMAD2 SMAD4 CTNNB1 TGFBR1 SMAD7
transforming growth factor beta receptor, cytoplasmic mediator activity	7.6155e-06	0.0001711	5/79 6.3%	10/15441 0.0%	SMAD2 SMAD4 CDKN1B SMAD3 SMAD7
double-stranded DNA binding	1.2397e-05	0.00026035	9/79 11.3%	95/15441 0.6%	SMAD2 ZEB1 CREB1 SMAD3 SP1 CTNNB1 HMGB1 TP53 EGFR
nucleic acid binding	1.3567e-05	0.00026035	41/79 51.8%	3251/15441 21.0%	APP DNMT1 NOTCH1 TWIST1 HMGB1 BRCA1 FOXO3 ETS1 HIF1A EGFR FOXO1 MYC MYB ERBB2 E2F1 IGF2BP1 MAPK1 E2F3 SOX9 SOX4 SMAD2 SMAD4 SMAD3 STAT3 HMGA2 KLF4 ESR1 RUNX2 SMAD7 ZEB2 ZEB1 CREB1 MYCN SP1 BCL2 SNAI1 CTNNB1 SNAI2 TP53 MET EZH2
transmembrane receptor protein serine/threonine kinase signaling protein activity	1.3906e-05	0.00026035	5/79 6.3%	11/15441 0.0%	SMAD2 SMAD4 CDKN1B SMAD3 SMAD7
ubiquitin protein ligase binding	1.8851e-05	0.00033435	8/79 10.1%	68/15441 0.4%	SMAD2 SMAD3 ERBB2 CXCR4 BRCA1 TP53 TGFBR1 SMAD7
structure-specific DNA binding	3.0232e-05	0.00050941	10/79 12.6%	144/15441 0.9%	SMAD2 ZEB1 CREB1 NOTCH1 SMAD3 SP1 CTNNB1 HMGB1 TP53 EGFR
kinase binding	7.8494e-05	0.0012596	11/79 13.9%	207/15441 1.3%	GSK3B CCND2 SMAD3 CCND1 STAT3 MAPK1 CTNNB1 FOXO3 TP53 TLR4 IGF1R
binding	0.00022716	0.0033565	79/79 100.0%	12365/15441 80.0%	GSK3B APP CDKN1A CDKN1B PTEN HMGB1 BRCA1 BMI1 ETS1 IGF1R CCND2 CCND1 MYC AKT2 CASP3 MYB AKT1 SOX9 SOX4 FBXW7 SIRT1 TGFBR1 RUNX2 CDC25A TGFBR2 BACE1 ZEB2 ZEB1 CREB1 MYCN TP53 MET TLR4 NOTCH2 CD274 DNMT1 NOTCH1 TWIST1 CXCR4 FOXO3 HIF1A EGFR FOXO1 MTDH BCL2L11 ERBB2 E2F1 X IGF2BP1 MAPK1 E2F3 MCL1 SMAD2 ABCA1 SMAD4 SMAD3 TGFB1 BDNF STAT3 HMGA2 IGF1 KLF4 ESR1 MTOR VEGFA SMAD7 IL6 WEE1 CDK6 CXCL12 SP1 …
protein kinase activity	0.00022908	0.0033565	16/79 20.2%	568/15441 3.6%	GSK3B CDKN1A TGFBR1 EGFR MTOR IGF1R TGFBR2 WEE1 CDK6 CCND1 CDK4 AKT2 ERBB2 AKT1 MAPK1 MET
R-SMAD binding	0.0020378	0.028615	4/79 5.0%	11/15441 0.0%	SMAD2 SMAD4 SMAD3 CTNNB1
phosphotransferase activity, alcohol group as acceptor	0.0027661	0.037286	16/79 20.2%	681/15441 4.4%	GSK3B CDKN1A TGFBR1 EGFR MTOR IGF1R TGFBR2 WEE1 CDK6 CCND1 CDK4 AKT2 ERBB2 AKT1 MAPK1 MET
cytokine receptor binding	0.0043829	0.056809	9/79 11.3%	186/15441 1.2%	SMAD2 IL6 SMAD3 TGFB1 CXCL12 TGFBR1 TGFBR2 VEGFA SMAD7
receptor binding	0.0068042	0.084926	18/79 22.7%	922/15441 5.9%	SMAD2 APP SMAD3 TGFB1 BDNF PTEN HMGB1 BRCA1 IGF1 TGFBR1 IGF1R TGFBR2 VEGFA SMAD7 IL6 CXCL12 ERBB2 CTNNB1
kinase activity	0.0085366	0.10274	16/79 20.2%	741/15441 4.7%	GSK3B CDKN1A TGFBR1 EGFR MTOR IGF1R TGFBR2 WEE1 CDK6 CCND1 CDK4 AKT2 ERBB2 AKT1 MAPK1 MET
protein dimerization activity	0.011956	0.13894	14/79 17.7%	578/15441 3.7%	SMAD4 SMAD3 TGFB1 STAT3 HIF1A TGFBR1 EGFR VEGFA CREB1 SP1 ERBB2 BCL2 TP53 MCL1
protein serine/threonine kinase activity	0.012505	0.14047	12/79 15.1%	416/15441 2.6%	GSK3B CDKN1A WEE1 CDK6 CDK4 AKT2 AKT1 MAPK1 TGFBR1 EGFR MTOR TGFBR2
protein heterodimerization activity	0.014727	0.16009	9/79 11.3%	215/15441 1.3%	TGFB1 ERBB2 BCL2 TP53 HIF1A TGFBR1 EGFR MCL1 VEGFA
cyclin-dependent protein kinase regulator activity	0.018389	0.19366	4/79 5.0%	18/15441 0.1%	CDKN1A CDKN1B CCND1 CASP3
protein kinase binding	0.030502	0.31149	8/79 10.1%	175/15441 1.1%	GSK3B CCND2 SMAD3 CCND1 STAT3 MAPK1 FOXO3 TP53
transmembrane receptor protein kinase activity	0.032895	0.32605	6/79 7.5%	80/15441 0.5%	ERBB2 MET TGFBR1 EGFR IGF1R TGFBR2
type I transforming growth factor beta receptor binding	0.044454	0.42803	3/79 3.7%	7/15441 0.0%	SMAD2 TGFBR2 SMAD7
transferase activity, transferring phosphorus-containing groups	0.075409	0.70591	16/79 20.2%	877/15441 5.6%	GSK3B CDKN1A TGFBR1 EGFR MTOR IGF1R TGFBR2 WEE1 CDK6 CCND1 CDK4 AKT2 ERBB2 AKT1 MAPK1 MET
identical protein binding	0.08579	0.78138	14/79 17.7%	685/15441 4.4%	APP SMAD4 SMAD3 TGFB1 BRCA1 SIRT1 EGFR IGF1R VEGFA SP1 ERBB2 BCL2 MDM2 AKT1
histone acetyltransferase binding	0.2065	1.7843	3/79 3.7%	11/15441 0.0%	SP1 TP53 HIF1A
cyclin-dependent protein kinase inhibitor activity	0.2065	1.7843	3/79 3.7%	11/15441 0.0%	CDKN1A CDKN1B CASP3
epidermal growth factor receptor activity	0.25846	2.1776	2/79 2.5%	2/15441 0.0%	ERBB2 EGFR
RNA polymerase II transcription factor activity	0.28796	2.3106	8/79 10.1%	238/15441 1.5%	NOTCH2 CREB1 SMAD3 SP1 SOX9 ETS1 HIF1A RUNX2
protein complex binding	0.28796	2.3106	8/79 10.1%	238/15441 1.5%	CDKN1A CCND1 CTNNB1 IGF1 ESR1 TGFBR1 IGF1R SMAD7
specific RNA polymerase II transcription factor activity	0.61278	4.8025	4/79 5.0%	42/15441 0.2%	NOTCH2 CREB1 SMAD3 SOX9
protein phosphatase binding	0.87963	6.7372	4/79 5.0%	46/15441 0.2%	ERBB2 CTNNB1 TP53 EGFR
protein serine/threonine kinase inhibitor activity	0.99517	7.4527	3/79 3.7%	18/15441 0.1%	CDKN1A CDKN1B CASP3
phosphatase binding	1.3212	9.6793	4/79 5.0%	51/15441 0.3%	ERBB2 CTNNB1 TP53 EGFR
growth factor activity	1.6784	12.034	6/79 7.5%	160/15441 1.0%	IL6 TGFB1 CXCL12 BDNF IGF1 VEGFA
p53 binding	2.1204	14.887	3/79 3.7%	23/15441 0.1%	GSK3B MDM2 SIRT1
receptor signaling protein serine/threonine kinase activity	2.3328	16.044	4/79 5.0%	59/15441 0.3%	MAPK1 TGFBR1 EGFR TGFBR2
chromatin binding	2.4842	16.584	6/79 7.5%	172/15441 1.1%	SMAD2 SMAD4 ZEB1 NOTCH1 CTNNB1 TP53
nitric-oxide synthase regulator activity	2.5589	16.584	2/79 2.5%	5/15441 0.0%	AKT1 ESR1
transforming growth factor beta receptor, pathway-specific cytoplasmic mediator activity	2.5589	16.584	2/79 2.5%	5/15441 0.0%	SMAD2 SMAD3
molecular transducer activity	2.9027	18.115	23/79 29.1%	2128/15441 13.7%	NOTCH2 SMAD2 ABCA1 CD274 SMAD4 CDKN1B NOTCH1 SMAD3 STAT3 CXCR4 HIF1A ESR1 TGFBR1 EGFR IGF1R TGFBR2 SMAD7 CXCL12 ERBB2 MAPK1 CTNNB1 MET TLR4
signal transducer activity	2.9027	18.115	23/79 29.1%	2128/15441 13.7%	NOTCH2 SMAD2 ABCA1 CD274 SMAD4 CDKN1B NOTCH1 SMAD3 STAT3 CXCR4 HIF1A ESR1 TGFBR1 EGFR IGF1R TGFBR2 SMAD7 CXCL12 ERBB2 MAPK1 CTNNB1 MET TLR4
transcription repressor activity	3.0255	18.538	8/79 10.1%	334/15441 2.1%	DNMT1 ZEB1 SMAD3 E2F1 MDM2 KLF4 SIRT1 EZH2
transmembrane receptor protein tyrosine kinase activity	3.3907	20.405	4/79 5.0%	65/15441 0.4%	ERBB2 MET EGFR IGF1R
ATP binding	3.7247	22.022	18/79 22.7%	1473/15441 9.5%	ABCA1 GSK3B CDKN1A TGFBR1 RUNX2 EGFR MTOR IGF1R TGFBR2 WEE1 CDK6 CDK4 AKT2 ERBB2 AKT1 MAPK1 TP53 MET
purine nucleoside binding	3.9349	22.863	19/79 24.0%	1613/15441 10.4%	ABCA1 GSK3B CDKN1A TGFBR1 RUNX2 EGFR MTOR IGF1R TGFBR2 WEE1 CDK6 CDK4 AKT2 ERBB2 AKT1 MAPK1 KRAS TP53 MET
nucleoside binding	4.2541	24.299	19/79 24.0%	1623/15441 10.5%	ABCA1 GSK3B CDKN1A TGFBR1 RUNX2 EGFR MTOR IGF1R TGFBR2 WEE1 CDK6 CDK4 AKT2 ERBB2 AKT1 MAPK1 KRAS TP53 MET
adenyl ribonucleotide binding	4.4947	25.245	18/79 22.7%	1496/15441 9.6%	ABCA1 GSK3B CDKN1A TGFBR1 RUNX2 EGFR MTOR IGF1R TGFBR2 WEE1 CDK6 CDK4 AKT2 ERBB2 AKT1 MAPK1 TP53 MET
type II transforming growth factor beta receptor binding	5.3382	29.491	2/79 2.5%	7/15441 0.0%	TGFB1 TGFBR1
co-SMAD binding	7.0939	38.559	2/79 2.5%	8/15441 0.0%	SMAD2 SMAD3
protein tyrosine kinase activity	7.2668	38.872	5/79 6.3%	139/15441 0.9%	WEE1 ERBB2 MET EGFR IGF1R
adenyl nucleotide binding	8.4192	44.333	18/79 22.7%	1577/15441 10.2%	ABCA1 GSK3B CDKN1A TGFBR1 RUNX2 EGFR MTOR IGF1R TGFBR2 WEE1 CDK6 CDK4 AKT2 ERBB2 AKT1 MAPK1 TP53 MET
protein kinase inhibitor activity	8.8359	45.051	3/79 3.7%	37/15441 0.2%	CDKN1A CDKN1B CASP3
ligand-regulated transcription factor activity	9.0905	45.051	2/79 2.5%	9/15441 0.0%	NOTCH2 SMAD3
cyclin binding	9.0905	45.051	2/79 2.5%	9/15441 0.0%	CDKN1A CDK6
Hsp90 protein binding	9.0905	45.051	2/79 2.5%	9/15441 0.0%	ERBB2 HIF1A
collagen binding	9.5581	46.682	3/79 3.7%	38/15441 0.2%	SMAD4 SMAD3 SMAD7
protein kinase regulator activity	10.239	48.968	4/79 5.0%	87/15441 0.5%	CDKN1A CDKN1B CCND1 CASP3
