# Supplementary material for: Integrated Analysis of microRNA Targets Reveals New Insights into Transcriptional–Post-Transcriptional Regulatory Cross-Talk
Source: Biology (Basel). 2025 Jan 8;14(1):43. doi: 10.3390/biology14010043 (PMC11762646; doi:10.3390/biology14010043)
Supplement: Supplementary file 1 [file biology-14-00043-s001.zip › Supplementary Table 3.xlsx]

## Sheet: Foglio1
Transcritpion Factor Name	Number of regulating microRNA (Degree)	Gene refulated by the Transcription Factor
STAT3	50	168
MYC	47	885
TP53	42	412
ZEB1	39	15
HIF1A	37	131
SMAD4	37	50
SP1	37	666
E2F1	32	694
TWIST1	32	17
ZEB2	32	5
SMAD3	31	70
SMAD2	30	16
CREB1	29	218
FOXO1	29	55
ESR1	27	193
FOXO3	27	31
MYB	27	184
E2F3	26	26
KLF4	24	39
MYCN	24	47
RUNX2	24	19
SNAI1	24	1
ETS1	23	193
SOX4	22	5
SOX9	22	6
SNAI2	20	12
BCL6	19	22
PPARA	18	2
RUNX1	18	41
SOX2	18	19
HOXA9	17	0
E2F2	16	38
FOXM1	16	18
NFKB1	15	334
RELA	15	345
SMAD1	15	26
SMAD5	14	2
FOS	13	81
MITF	13	37
AR	11	426
CEBPB	11	118
E2F5	11	0
FOXP1	11	3
HNF4A	11	60
HOXA10	11	0
JUN	11	303
PBX3	11	0
SOX6	11	4
STAT1	11	125
ERG	10	63
MEF2D	10	4
NANOG	10	0
PAX6	10	3
PRDM1	10	3
RUNX3	10	29
YY1	10	176
BACH1	9	1
FOXA1	9	26
HES1	9	4
LEF1	9	0
MAFB	9	4
PPARG	9	114
TCF4	9	17
CDX2	8	27
FOXC1	8	0
FOXQ1	8	0
GLI1	8	0
MEF2C	8	3
NFIA	8	5
NR4A2	8	0
PLAG1	8	1
SATB2	8	0
SREBF1	8	28
STAT5A	8	32
THRB	8	2
CREB5	7	0
E2F7	7	3
HOXA1	7	0
HOXB5	7	0
MEIS1	7	0
NFIB	7	1
NR3C1	7	0
NR3C2	7	1
NR4A3	7	0
SATB1	7	2
SPI1	7	118
SREBF2	7	27
SRF	7	23
TCF7	7	2
XBP1	7	13
ZBTB4	7	0
ATF2	6	37
CLOCK	6	13
E2F6	6	17
EPAS1	6	5
FOXA2	6	23
FOXP3	6	12
GATA6	6	10
IRF1	6	52
NFAT5	6	2
PAX3	6	1
PAX5	6	21
PRDM16	6	0
PURA	6	1
RXRA	6	28
SOX17	6	2
STAT5B	6	27
TCF7L1	6	10
TGIF2	6	0
CEBPA	5	157
EGR1	5	122
EGR2	5	14
FOSL1	5	8
FOXN3	5	0
GATA3	5	84
HBP1	5	8
HOXA5	5	0
HOXD10	5	0
IRF2	5	8
IRF5	5	0
KLF11	5	4
KLF12	5	1
KLF5	5	12
KLF9	5	3
MXD1	5	1
MXI1	5	2
MYBL2	5	2
NEUROG1	5	0
NFIX	5	0
NR2C2	5	1
PGR	5	45
POU5F1	5	26
RARB	5	2
SOX5	5	0
TP63	5	22
ARNT	4	22
DLX5	4	0
ESRRA	4	8
ETV1	4	1
FOXJ3	4	0
GATA2	4	46
HIF3A	4	1
HOXB3	4	0
HOXB8	4	0
KLF13	4	0
NEUROD1	4	0
NFATC1	4	6
NFATC3	4	2
NR1H3	4	6
NR4A1	4	8
NR5A2	4	3
POU2F2	4	20
RORA	4	2
SIX1	4	0
SKI	4	1
SOX7	4	0
SP7	4	0
STAT6	4	12
TFAP2A	4	262
TRPS1	4	0
ZBTB7A	4	7
AHR	3	17
ARNTL	3	6
ATF1	3	70
ATF3	3	17
ATF4	3	21
ATF6	3	4
BACH2	3	2
BCL11A	3	0
EGR3	3	6
ESR2	3	15
ESRRG	3	0
ETV4	3	34
FOXF2	3	0
FOXO4	3	0
GATA4	3	13
HAND2	3	3
HNF1B	3	3
HNF4G	3	3
HOXB1	3	0
HOXB7	3	0
HOXC8	3	0
JUNB	3	16
JUND	3	39
KLF15	3	2
KLF2	3	0
MAFG	3	2
MAX	3	9
MEF2A	3	8
MEOX2	3	0
NFYC	3	8
NR1H4	3	2
NRF1	3	17
RBPJ	3	23
REL	3	25
TCF12	3	2
ZNF217	3	1
CEBPD	2	22
CUX1	2	4
DACH1	2	0
ELF1	2	9
ELF4	2	1
ELK1	2	29
ETS2	2	3
FLI1	2	49
FOSL2	2	15
FOXG1	2	0
FOXJ2	2	0
FOXL2	2	0
FOXN1	2	0
FOXR2	2	0
GABPA	2	8
GCM1	2	0
GLI2	2	21
GLI3	2	0
HOXA7	2	0
HSF2	2	1
IRF4	2	8
IRF9	2	0
KLF10	2	4
LHX2	2	1
MAF	2	7
MAZ	2	7
MEIS2	2	0
MNT	2	0
MYBL1	2	0
MYOD1	2	3
MZF1	2	3
NR2E1	2	0
OLIG2	2	0
ONECUT1	2	1
PATZ1	2	0
PBX2	2	3
PLAGL1	2	1
POU2F1	2	54
POU4F2	2	0
PPARD	2	3
RARA	2	89
RARG	2	12
RBAK	2	0
RREB1	2	1
SKIL	2	1
SMAD9	2	0
SNAI3	2	0
SOX12	2	0
SPDEF	2	4
STAT4	2	9
TBX3	2	0
TCF3	2	13
TCF7L2	2	61
TEAD4	2	1
TFAP2C	2	15
TFAP4	2	5
TFEB	2	0
TGIF1	2	0
USF2	2	75
WT1	2	46
ZIC3	2	0
ZNF350	2	0
ZNF395	2	0
ZNF763	2	0
AHRR	1	0
ALX1	1	0
ASCL1	1	3
ATF5	1	0
BATF2	1	0
BCL11B	1	0
CASZ1	1	0
CDX1	1	1
CREB3L1	1	1
CREBRF	1	0
CREBZF	1	0
CREM	1	20
CTCF	1	39
DDIT3	1	9
DMTF1	1	0
ELF2	1	1
ELF5	1	0
ELK3	1	1
EMX2	1	0
EN2	1	0
ENO1	1	0
EOMES	1	0
ERF	1	1
FOSB	1	8
FOXC2	1	0
FOXD1	1	0
FOXD3	1	0
FOXE1	1	0
FOXJ1	1	0
FOXK1	1	5
FOXK2	1	1
FOXO3B	1	0
FOXP2	1	6
FOXP4	1	0
GATA1	1	58
GFI1	1	6
GLIS3	1	1
GRHL2	1	0
GRHL3	1	0
HAND1	1	0
HEY2	1	0
HIC2	1	0
HIVEP1	1	0
HIVEP2	1	0
HNF1A	1	30
HOMEZ	1	0
HOXA13	1	0
HOXB4	1	0
HOXC13	1	0
HOXD3	1	0
HOXD8	1	0
IKZF1	1	2
IKZF2	1	0
IKZF3	1	0
IKZF4	1	0
IRF7	1	0
IRX1	1	0
IRX5	1	0
ISL1	1	1
JDP2	1	2
JPH2	1	0
KLF14	1	0
KLF17	1	0
KLF3	1	0
KLF7	1	0
KLF8	1	1
LRRFIP1	1	1
MIXL1	1	0
MLXIP	1	0
MNX1	1	0
MSC	1	2
MSX2	1	0
MTF1	1	0
MXD4	1	1
MYRF	1	0
MYT1	1	0
NACC1	1	0
NFATC2	1	2
NFYA	1	30
NFYB	1	18
NPAS3	1	0
NPAS4	1	0
OTX1	1	0
OTX2	1	11
PITX1	1	0
PITX3	1	0
POU3F2	1	0
POU5F1B	1	0
PRDM4	1	0
PROP1	1	0
PROX1	1	1
RAX	1	0
RFX6	1	0
RFX7	1	0
RORC	1	0
SIX2	1	0
SOX1	1	0
SOX11	1	0
SOX18	1	0
SOX3	1	0
SOX30	1	0
SP110	1	0
SP2	1	6
SP3	1	89
TBX15	1	0
TBX19	1	0
TBX21	1	12
TCF21	1	0
TEAD1	1	3
TEF	1	0
TFCP2	1	1
TP73	1	8
TSHZ3	1	0
TWIST2	1	0
VEZF1	1	0
ZBTB10	1	0
ZBTB11	1	0
ZBTB16	1	2
ZBTB18	1	0
ZBTB2	1	3
ZFX	1	0
ZGLP1	1	0
ZHX1	1	0
ZHX2	1	3
ZIC2	1	1
ZNF143	1	4
ZNF148	1	4
ZNF197	1	0
ZNF24	1	4
ZNF248	1	0
ZNF254	1	0
ZNF28	1	0
ZNF493	1	0
ZNF561	1	0
ZNF652	1	0
ZNF75D	1	0
ZNF83	1	0
ADNP	0	0
ADNP2	0	0
AEBP1	0	0
ALX3	0	0
ALX4	0	0
ANHX	0	0
ARGFX	0	0
ARNT2	0	0
ARNTL2	0	0
ARX	0	0
ASCL2	0	0
ASCL3	0	0
ASCL4	0	0
ASCL5	0	0
ATF6B	0	0
ATF7	0	2
ATMIN	0	0
ATOH1	0	0
ATOH7	0	0
ATOH8	0	0
BARHL1	0	0
BARHL2	0	0
BARX1	0	0
BARX2	0	0
BATF	0	0
BATF3	0	0
BBX	0	0
BCL6B	0	0
BHLHA15	0	0
BHLHA9	0	0
BHLHE22	0	0
BHLHE23	0	0
BHLHE40	0	0
BHLHE41	0	0
BNC1	0	0
BSX	0	0
CARF	0	0
CC2D1A	0	0
CC2D1B	0	0
CDC5L	0	0
CDX4	0	0
CEBPE	0	0
CEBPG	0	1
CIC	0	0
CPHXL	0	0
CREB3	0	0
CREB3L2	0	0
CREB3L3	0	0
CREB3L4	0	0
CREBL2	0	0
CRX	0	0
CSRNP1	0	0
CSRNP2	0	0
CSRNP3	0	0
CTCFL	0	1
CUX2	0	0
DACH2	0	0
DBP	0	0
DBX1	0	0
DBX2	0	0
DEAF1	0	0
DLX1	0	0
DLX2	0	0
DLX3	0	0
DLX4	0	1
DLX6	0	0
DMBX1	0	0
DMRT1	0	0
DMRT2	0	0
DMRT3	0	0
DMRTA1	0	0
DMRTA2	0	0
DMRTB1	0	0
DMRTC2	0	0
DPRX	0	0
DRGX	0	0
DUX1	0	0
DUX3	0	0
DUX4	0	0
DUX4L2	0	0
DUX4L3	0	0
DUX4L4	0	0
DUX4L5	0	0
DUX4L6	0	0
DUX4L7	0	0
DUX4L8	0	0
DUX4L9	0	0
DUX5	0	0
DUXA	0	0
DUXB	0	0
E2F4	0	271
E2F8	0	2
E4F1	0	1
EBF1	0	1
EBF2	0	0
EBF3	0	0
EBF4	0	0
EGR4	0	0
EHF	0	1
ELF3	0	8
ELK4	0	3
EMX1	0	0
EN1	0	1
ERFL	0	0
ESRRB	0	0
ESX1	0	0
ETV2	0	0
ETV3	0	0
ETV3L	0	0
ETV5	0	2
ETV6	0	1
ETV7	0	2
EVX1	0	0
EVX2	0	0
FERD3L	0	0
FEV	0	0
FEZF1	0	0
FEZF2	0	0
FIGLA	0	0
FOXA3	0	0
FOXB1	0	0
FOXB2	0	0
FOXD2	0	0
FOXD4	0	0
FOXD4L1	0	0
FOXD4L3	0	0
FOXD4L4	0	0
FOXD4L5	0	0
FOXD4L6	0	0
FOXE3	0	0
FOXF1	0	1
FOXH1	0	1
FOXI1	0	0
FOXI2	0	0
FOXI3	0	0
FOXL1	0	0
FOXL3	0	0
FOXN2	0	0
FOXN4	0	0
FOXO6	0	0
FOXR1	0	0
FOXS1	0	0
GATA5	0	0
GBX1	0	0
GBX2	0	0
GCM2	0	0
GFI1B	0	0
GLI4	0	0
GLIS1	0	0
GLIS2	0	0
GMEB1	0	0
GMEB2	0	0
GRHL1	0	0
GSC	0	0
GSC2	0	0
GSX1	0	0
GSX2	0	0
GTF2I	0	0
GTF2IRD1	0	0
GTF2IRD2	0	0
GTF2IRD2B	0	0
GZF1	0	0
HDX	0	0
HELT	0	0
HES2	0	0
HES3	0	0
HES4	0	0
HES5	0	0
HES6	0	0
HES7	0	0
HESX1	0	0
HEY1	0	0
HEYL	0	0
HHEX	0	0
HIC1	0	5
HINFP	0	0
HIVEP3	0	0
HLF	0	0
HLX	0	0
HMX1	0	0
HMX2	0	0
HMX3	0	0
HOXA11	0	2
HOXA2	0	0
HOXA3	0	0
HOXA4	0	0
HOXA6	0	0
HOXB13	0	0
HOXB2	0	0
HOXB6	0	0
HOXB9	0	0
HOXC10	0	0
HOXC11	0	0
HOXC12	0	0
HOXC4	0	0
HOXC5	0	0
HOXC6	0	0
HOXC9	0	1
HOXD1	0	0
HOXD11	0	0
HOXD12	0	0
HOXD13	0	0
HOXD4	0	0
HOXD9	0	0
HSF1	0	26
HSF4	0	0
HSF5	0	0
HSFX1	0	0
HSFX3	0	0
HSFX4	0	0
HSFY1	0	0
IKZF5	0	0
INSM1	0	0
INSM2	0	0
IRF3	0	0
IRF6	0	0
IRF8	0	2
IRX2	0	0
IRX3	0	0
IRX4	0	0
IRX6	0	0
ISL2	0	0
ISX	0	0
KCNIP3	0	0
KLF1	0	1
KLF16	0	1
KLF18	0	0
KLF6	0	18
LBX1	0	0
LBX2	0	0
LEUTX	0	0
LHX1	0	0
LHX3	0	0
LHX4	0	0
LHX5	0	0
LHX6	0	0
LHX8	0	0
LHX9	0	0
LMX1A	0	0
LMX1B	0	0
LOC730110	0	0
LYL1	0	3
MAFA	0	0
MAFF	0	1
MAFK	0	1
MECOM	0	0
MEF2B	0	1
MEIS3	0	0
MEIS3P1	0	0
MEIS3P2	0	0
MEOX1	0	0
MESP1	0	0
MESP2	0	0
MGA	0	0
MKX	0	0
MLX	0	1
MLXIPL	0	0
MSGN1	0	0
MSX1	0	0
MXD3	0	0
MYCL	0	0
MYCLP1	0	0
MYF5	0	0
MYF6	0	1
MYNN	0	0
MYOG	0	1
MYPOP	0	0
MYRFL	0	0
MYT1L	0	0
NACC2	0	0
NANOGNB	0	0
NANOGP1	0	0
NANOGP8	0	0
NEUROD2	0	2
NEUROD4	0	0
NEUROD6	0	0
NEUROG2	0	0
NEUROG3	0	0
NFATC4	0	0
NFE2	0	4
NFE2L1	0	15
NFE2L2	0	15
NFE2L3	0	0
NFIC	0	75
NFIL3	0	1
NFILZ	0	0
NFKB2	0	9
NFX1	0	0
NFXL1	0	0
NHLH1	0	0
NHLH2	0	0
NKRF	0	0
NKX1-1	0	0
NKX1-2	0	0
NKX2-1	0	7
NKX2-2	0	1
NKX2-3	0	0
NKX2-4	0	0
NKX2-5	0	2
NKX2-6	0	0
NKX2-8	0	0
NKX3-1	0	6
NKX3-2	0	0
NKX6-1	0	0
NKX6-2	0	0
NKX6-3	0	0
NOBOX	0	0
NOTO	0	0
NPAS1	0	0
NPAS2	0	0
NR1D1	0	0
NR1D2	0	0
NR1H2	0	8
NR1I2	0	3
NR1I3	0	2
NR2C1	0	1
NR2E3	0	0
NR2F1	0	10
NR2F2	0	6
NR2F6	0	4
NR5A1	0	2
NR6A1	0	0
NRL	0	0
OLIG1	0	0
OLIG3	0	0
ONECUT2	0	2
ONECUT3	0	0
OSR1	0	0
OSR2	0	0
OTP	0	0
OVOL1	0	0
OVOL2	0	0
OVOL3	0	0
PAX1	0	0
PAX2	0	0
PAX4	0	0
PAX7	0	0
PAX8	0	2
PAX9	0	0
PBX1	0	1
PBX4	0	0
PDX1	0	2
PEG3	0	0
PGBD1	0	0
PHOX2A	0	0
PHOX2B	0	3
PITX2	0	0
PKNOX1	0	3
PKNOX2	0	0
PLAGL2	0	0
PLSCR1	0	0
POU1F1	0	0
POU2F3	0	0
POU3F1	0	0
POU3F3	0	0
POU3F4	0	0
POU4F1	0	0
POU4F3	0	0
POU5F2	0	0
POU6F1	0	0
POU6F2	0	0
PRDM15	0	0
PRDM2	0	0
PRDM5	0	0
PROX2	0	0
PRRX1	0	0
PRRX2	0	0
PTF1A	0	0
PURB	0	0
PURG	0	0
RAX2	0	0
RBPJL	0	0
RELB	0	6
REST	0	28
RFX1	0	7
RFX2	0	0
RFX3	0	2
RFX4	0	0
RFX5	0	13
RFX8	0	0
RHOXF1	0	0
RHOXF2	0	0
RHOXF2B	0	0
RLF	0	0
RORB	0	0
RXRB	0	3
RXRG	0	0
SALL1	0	0
SALL2	0	0
SALL3	0	2
SALL4	0	3
SCAND2P	0	0
SCRT1	0	0
SCRT2	0	0
SCX	0	0
SEBOX	0	0
SHOX	0	0
SHOX2	0	0
SIM1	0	0
SIM2	0	0
SIX3	0	0
SIX4	0	0
SIX5	0	0
SIX6	0	0
SKIDA1	0	0
SKOR1	0	0
SKOR2	0	0
SLC2A4RG	0	0
SOHLH1	0	0
SOHLH2	0	0
SOX10	0	4
SOX13	0	0
SOX14	0	0
SOX15	0	0
SOX21	0	0
SOX8	0	0
SP100	0	0
SP140	0	0
SP140L	0	0
SP4	0	12
SP5	0	0
SP6	0	0
SP8	0	0
SP9	0	0
SPIB	0	2
SPIC	0	0
SPZ1	0	0
SRY	0	0
ST18	0	0
STAT2	0	9
STOX1	0	0
STOX2	0	0
TAL1	0	11
TAL2	0	0
TBR1	0	0
TBX1	0	0
TBX10	0	0
TBX18	0	0
TBX2	0	2
TBX20	0	0
TBX22	0	0
TBX4	0	0
TBX5	0	4
TBX6	0	0
TBXT	0	0
TCF15	0	0
TCF23	0	0
TCF24	0	0
TCFL5	0	1
TEAD2	0	0
TEAD3	0	0
TFAP2B	0	1
TFAP2D	0	0
TFAP2E	0	0
TFCP2L1	0	0
TFDP1	0	9
TFDP2	0	0
TFE3	0	0
TFEC	0	0
TGIF2LX	0	0
TGIF2LY	0	0
THAP1	0	0
THAP11	0	0
THRA	0	2
TLX1	0	0
TLX2	0	0
TLX3	0	0
TPRX1	0	0
TSHZ1	0	0
TSHZ2	0	0
UBP1	0	0
UNCX	0	0
USF1	0	114
USF3	0	0
VAX1	0	0
VAX2	0	0
VDR	0	38
VENTX	0	0
VSX1	0	0
VSX2	0	0
WIZ	0	0
YY2	0	0
ZBED1	0	0
ZBED2	0	0
ZBED3	0	0
ZBED4	0	0
ZBED6	0	0
ZBTB1	0	0
ZBTB12	0	0
ZBTB12BP	0	0
ZBTB14	0	1
ZBTB17	0	1
ZBTB20	0	0
ZBTB21	0	0
ZBTB22	0	0
ZBTB24	0	0
ZBTB25	0	0
ZBTB26	0	0
ZBTB3	0	0
ZBTB32	0	0
ZBTB33	0	0
ZBTB34	0	0
ZBTB37	0	0
ZBTB38	0	0
ZBTB39	0	0
ZBTB40	0	0
ZBTB41	0	0
ZBTB42	0	0
ZBTB43	0	0
ZBTB45	0	0
ZBTB46	0	0
ZBTB47	0	0
ZBTB48	0	0
ZBTB49	0	0
ZBTB5	0	0
ZBTB6	0	0
ZBTB7B	0	0
ZBTB7C	0	0
ZBTB8A	0	0
ZBTB8B	0	0
ZBTB9	0	0
ZC3H8	0	0
ZFAT	0	0
ZFHX2	0	0
ZFHX3	0	1
ZFHX4	0	0
ZFP1	0	0
ZFP14	0	0
ZFP2	0	0
ZFP28	0	0
ZFP3	0	0
ZFP30	0	0
ZFP37	0	0
ZFP41	0	0
ZFP42	0	0
ZFP57	0	0
ZFP62	0	0
ZFP69	0	0
ZFP69B	0	0
ZFP82	0	0
ZFP90	0	0
ZFP92	0	0
ZFY	0	0
ZGPAT	0	0
ZHX3	0	0
ZIC1	0	0
ZIC4	0	0
ZIC5	0	0
ZIK1	0	0
ZIM2	0	0
ZIM3	0	0
ZKSCAN1	0	0
ZKSCAN2	0	0
ZKSCAN3	0	0
ZKSCAN4	0	0
ZKSCAN5	0	0
ZKSCAN7	0	0
ZKSCAN8	0	0
ZNF10	0	0
ZNF100	0	0
ZNF101	0	0
ZNF107	0	0
ZNF112	0	0
ZNF114	0	0
ZNF117	0	0
ZNF12	0	0
ZNF121	0	0
ZNF124	0	0
ZNF131	0	0
ZNF132	0	0
ZNF133	0	0
ZNF134	0	0
ZNF135	0	0
ZNF136	0	0
ZNF137P	0	0
ZNF138	0	0
ZNF14	0	0
ZNF140	0	0
ZNF141	0	0
ZNF142	0	0
ZNF146	0	0
ZNF154	0	0
ZNF155	0	0
ZNF157	0	0
ZNF16	0	0
ZNF160	0	0
ZNF165	0	0
ZNF169	0	0
ZNF17	0	0
ZNF174	0	0
ZNF175	0	0
ZNF177	0	0
ZNF18	0	0
ZNF180	0	0
ZNF181	0	0
ZNF182	0	0
ZNF184	0	0
ZNF189	0	0
ZNF19	0	0
ZNF195	0	0
ZNF2	0	0
ZNF20	0	0
ZNF202	0	1
ZNF204P	0	0
ZNF205	0	0
ZNF208	0	0
ZNF211	0	0
ZNF212	0	0
ZNF213	0	0
ZNF214	0	0
ZNF215	0	0
ZNF219	0	0
ZNF22	0	0
ZNF221	0	0
ZNF222	0	0
ZNF223	0	0
ZNF224	0	1
ZNF225	0	0
ZNF226	0	0
ZNF227	0	0
ZNF229	0	0
ZNF23	0	0
ZNF230	0	0
ZNF232	0	0
ZNF233	0	0
ZNF234	0	0
ZNF235	0	0
ZNF236	0	0
ZNF239	0	0
ZNF25	0	0
ZNF250	0	0
ZNF251	0	0
ZNF252P	0	0
ZNF253	0	0
ZNF256	0	0
ZNF257	0	0
ZNF26	0	0
ZNF260	0	0
ZNF263	0	0
ZNF264	0	0
ZNF266	0	0
ZNF267	0	1
ZNF268	0	0
ZNF271P	0	0
ZNF273	0	0
ZNF274	0	0
ZNF275	0	0
ZNF280A	0	0
ZNF280B	0	0
ZNF280C	0	0
ZNF280D	0	0
ZNF281	0	0
ZNF282	0	0
ZNF283	0	0
ZNF284	0	0
ZNF285	0	0
ZNF286A	0	0
ZNF286B	0	0
ZNF287	0	0
ZNF292	0	0
ZNF296	0	0
ZNF29P	0	0
ZNF3	0	0
ZNF30	0	0
ZNF300	0	0
ZNF300P1	0	0
ZNF302	0	0
ZNF304	0	0
ZNF311	0	0
ZNF316	0	0
ZNF317	0	0
ZNF319	0	0
ZNF32	0	0
ZNF320	0	0
ZNF322	0	0
ZNF322P1	0	0
ZNF324	0	0
ZNF324B	0	0
ZNF329	0	0
ZNF331	0	0
ZNF333	0	0
ZNF334	0	0
ZNF337	0	0
ZNF33A	0	0
ZNF33B	0	0
ZNF34	0	0
ZNF341	0	0
ZNF343	0	0
ZNF345	0	0
ZNF347	0	0
ZNF35	0	0
ZNF354A	0	0
ZNF354B	0	0
ZNF354C	0	0
ZNF355P	0	0
ZNF358	0	0
ZNF362	0	0
ZNF367	0	0
ZNF37A	0	0
ZNF382	0	2
ZNF383	0	0
ZNF384	0	0
ZNF391	0	0
ZNF394	0	0
ZNF396	0	0
ZNF397	0	0
ZNF398	0	0
ZNF404	0	0
ZNF408	0	0
ZNF41	0	0
ZNF414	0	0
ZNF415	0	0
ZNF416	0	0
ZNF417	0	0
ZNF418	0	0
ZNF419	0	0
ZNF420	0	0
ZNF423	0	0
ZNF425	0	0
ZNF426	0	0
ZNF429	0	0
ZNF43	0	0
ZNF430	0	0
ZNF431	0	0
ZNF432	0	0
ZNF433	0	0
ZNF436	0	0
ZNF438	0	0
ZNF439	0	0
ZNF44	0	0
ZNF440	0	0
ZNF441	0	0
ZNF442	0	0
ZNF443	0	0
ZNF444	0	0
ZNF445	0	0
ZNF446	0	0
ZNF449	0	0
ZNF45	0	0
ZNF454	0	0
ZNF460	0	0
ZNF461	0	0
ZNF467	0	0
ZNF468	0	0
ZNF469	0	0
ZNF470	0	0
ZNF471	0	0
ZNF473	0	0
ZNF479	0	0
ZNF48	0	0
ZNF480	0	0
ZNF483	0	0
ZNF484	0	0
ZNF485	0	0
ZNF486	0	0
ZNF487	0	0
ZNF490	0	0
ZNF491	0	0
ZNF492	0	0
ZNF496	0	0
ZNF497	0	0
ZNF500	0	0
ZNF501	0	0
ZNF502	0	0
ZNF506	0	0
ZNF510	0	0
ZNF511	0	0
ZNF512	0	0
ZNF512B	0	0
ZNF514	0	0
ZNF516	0	0
ZNF517	0	0
ZNF518A	0	0
ZNF518B	0	0
ZNF519	0	0
ZNF521	0	0
ZNF524	0	0
ZNF525	0	0
ZNF526	0	0
ZNF527	0	0
ZNF528	0	0
ZNF529	0	0
ZNF530	0	0
ZNF532	0	0
ZNF534	0	0
ZNF536	0	0
ZNF540	0	0
ZNF542P	0	0
ZNF543	0	0
ZNF544	0	0
ZNF546	0	0
ZNF547	0	0
ZNF548	0	0
ZNF549	0	0
ZNF550	0	0
ZNF551	0	0
ZNF552	0	0
ZNF554	0	0
ZNF555	0	0
ZNF556	0	0
ZNF557	0	0
ZNF558	0	0
ZNF559	0	0
ZNF56	0	0
ZNF560	0	0
ZNF562	0	0
ZNF563	0	0
ZNF564	0	0
ZNF565	0	0
ZNF566	0	0
ZNF567	0	0
ZNF568	0	0
ZNF569	0	0
ZNF57	0	0
ZNF570	0	0
ZNF571	0	0
ZNF572	0	0
ZNF573	0	0
ZNF574	0	0
ZNF575	0	0
ZNF576	0	0
ZNF577	0	0
ZNF578	0	0
ZNF579	0	0
ZNF580	0	0
ZNF581	0	0
ZNF582	0	0
ZNF583	0	0
ZNF584	0	0
ZNF585A	0	0
ZNF585B	0	0
ZNF586	0	0
ZNF587	0	0
ZNF587B	0	0
ZNF589	0	0
ZNF592	0	0
ZNF594	0	0
ZNF595	0	0
ZNF596	0	0
ZNF597	0	0
ZNF599	0	0
ZNF600	0	0
ZNF605	0	0
ZNF606	0	0
ZNF607	0	0
ZNF610	0	0
ZNF611	0	0
ZNF613	0	0
ZNF614	0	0
ZNF615	0	0
ZNF616	0	0
ZNF618	0	0
ZNF619	0	0
ZNF620	0	0
ZNF621	0	0
ZNF623	0	0
ZNF624	0	0
ZNF625	0	0
ZNF626	0	0
ZNF627	0	0
ZNF628	0	0
ZNF629	0	0
ZNF630	0	0
ZNF639	0	0
ZNF641	0	0
ZNF644	0	0
ZNF646	0	0
ZNF648	0	0
ZNF649	0	0
ZNF654	0	0
ZNF655	0	0
ZNF658	0	0
ZNF658B	0	0
ZNF66	0	0
ZNF660	0	0
ZNF662	0	0
ZNF663P	0	0
ZNF664	0	0
ZNF665	0	0
ZNF667	0	0
ZNF668	0	0
ZNF669	0	0
ZNF670	0	0
ZNF671	0	0
ZNF672	0	0
ZNF674	0	0
ZNF675	0	0
ZNF676	0	0
ZNF677	0	0
ZNF678	0	0
ZNF679	0	0
ZNF680	0	0
ZNF681	0	0
ZNF682	0	0
ZNF683	0	0
ZNF684	0	0
ZNF687	0	0
ZNF688	0	0
ZNF689	0	0
ZNF69	0	0
ZNF691	0	0
ZNF692	0	0
ZNF695	0	0
ZNF696	0	0
ZNF697	0	0
ZNF699	0	0
ZNF7	0	0
ZNF70	0	0
ZNF700	0	0
ZNF701	0	0
ZNF702P	0	0
ZNF704	0	0
ZNF705A	0	0
ZNF705B	0	0
ZNF705D	0	0
ZNF705E	0	0
ZNF705F	0	0
ZNF705G	0	0
ZNF707	0	0
ZNF708	0	0
ZNF709	0	0
ZNF71	0	0
ZNF710	0	0
ZNF711	0	0
ZNF713	0	0
ZNF714	0	0
ZNF716	0	0
ZNF717	0	0
ZNF718	0	0
ZNF721	0	0
ZNF723	0	0
ZNF724	0	0
ZNF725P	0	0
ZNF726	0	0
ZNF726P1	0	0
ZNF727	0	0
ZNF728	0	0
ZNF729	0	0
ZNF72P	0	0
ZNF730	0	0
ZNF732	0	0
ZNF733P	0	0
ZNF734P	0	0
ZNF735	0	0
ZNF736	0	0
ZNF737	0	0
ZNF73P	0	0
ZNF74	0	0
ZNF740	0	0
ZNF746	0	0
ZNF749	0	0
ZNF750	0	0
ZNF75A	0	0
ZNF75CP	0	0
ZNF76	0	1
ZNF761	0	0
ZNF764	0	0
ZNF765	0	0
ZNF766	0	0
ZNF768	0	0
ZNF77	0	0
ZNF770	0	0
ZNF771	0	0
ZNF772	0	0
ZNF773	0	0
ZNF774	0	0
ZNF775	0	0
ZNF776	0	0
ZNF777	0	0
ZNF778	0	0
ZNF780A	0	0
ZNF780B	0	0
ZNF781	0	0
ZNF782	0	0
ZNF783	0	0
ZNF784	0	0
ZNF785	0	0
ZNF786	0	0
ZNF787	0	0
ZNF789	0	0
ZNF79	0	0
ZNF790	0	0
ZNF791	0	0
ZNF792	0	0
ZNF793	0	0
ZNF799	0	0
ZNF8	0	0
ZNF80	0	0
ZNF800	0	0
ZNF805	0	0
ZNF806	0	0
ZNF808	0	0
ZNF81	0	0
ZNF812P	0	0
ZNF813	0	0
ZNF814	0	0
ZNF816	0	0
ZNF818P	0	0
ZNF821	0	0
ZNF823	0	4
ZNF826P	0	0
ZNF829	0	0
ZNF833P	0	0
ZNF835	0	0
ZNF836	0	0
ZNF837	0	0
ZNF84	0	0
ZNF840P	0	0
ZNF841	0	0
ZNF844	0	0
ZNF845	0	0
ZNF846	0	0
ZNF85	0	0
ZNF850	0	0
ZNF852	0	0
ZNF853	0	0
ZNF860	0	0
ZNF861P	0	0
ZNF865	0	0
ZNF875	0	0
ZNF876P	0	0
ZNF878	0	0
ZNF879	0	0
ZNF880	0	0
ZNF883	0	0
ZNF888	0	0
ZNF891	0	0
ZNF90	0	0
ZNF91	0	0
ZNF92	0	0
ZNF92P1Y	0	0
ZNF93	0	0
ZNF962P	0	0
ZNF98	0	0
ZNF99	0	0
ZSCAN1	0	0
ZSCAN10	0	0
ZSCAN12	0	0
ZSCAN16	0	0
ZSCAN18	0	0
ZSCAN2	0	0
ZSCAN20	0	0
ZSCAN21	0	0
ZSCAN22	0	0
ZSCAN23	0	0
ZSCAN25	0	0
ZSCAN26	0	0
ZSCAN29	0	0
ZSCAN30	0	0
ZSCAN31	0	0
ZSCAN32	0	0
ZSCAN4	0	0
ZSCAN5A	0	0
ZSCAN5B	0	0
ZSCAN5C	0	0
ZSCAN5DP	0	0
ZSCAN9	0	0
