# Supplementary material for: Integrated Analysis of microRNA Targets Reveals New Insights into Transcriptional–Post-Transcriptional Regulatory Cross-Talk
Source: Biology (Basel). 2025 Jan 8;14(1):43. doi: 10.3390/biology14010043 (PMC11762646; doi:10.3390/biology14010043)
Supplement: Supplementary file 1 [file biology-14-00043-s001.zip › Supplementary Table 4.xlsx]

## Sheet: hsa-miR-155-5p
Pathway name	Entities found	Entities Total	Entities ratio	Entities pValue	FDR	Reactions found	Reactions total	Reactions ratio
Generic Transcription Pathway	82	1.586	0.101	1.19E-14	1.54E-11	368	880	0.059	Homo sapiens
RNA Polymerase II Transcription	85	1.728	0.111	5.38E-14	3.49E-11	384	941	0.063	Homo sapiens
Gene expression (Transcription)	91	1.941	0.124	8.26E-14	3.57E-11	410	1.103	0.074	Homo sapiens
Interleukin-4 and Interleukin-13 signaling	27	211	0.013	1.68E-13	5.43E-11	17	47	0.003	Homo sapiens
Signaling by Interleukins	46	658	0.042	1.35E-12	3.51E-10	122	505	0.034	Homo sapiens
Cytokine Signaling in Immune system	56	1.099	0.07	7.68E-10	1.66E-7	225	785	0.052	Homo sapiens
Diseases of signal transduction by growth factor receptors and second messengers	35	546	0.035	7.28E-9	1.35E-6	221	516	0.034	Homo sapiens
Estrogen-dependent nuclear events downstream of ESR-membrane signaling	8	29	0.002	2.53E-7	4.1E-5	7	12	0.001	Homo sapiens
Signal Transduction	101	3.054	0.195	8.13E-7	1.17E-4	810	2.572	0.171	Homo sapiens
Transcriptional Regulation by VENTX	9	48	0.003	1.09E-6	1.41E-4	6	13	0.001	Homo sapiens
Regulation of NFE2L2 gene expression	5	9	0.001	1.66E-6	1.96E-4	7	7	0	Homo sapiens
RUNX3 regulates WNT signaling	5	10	0.001	2.77E-6	0.0003	5	5	0	Homo sapiens
Extra-nuclear estrogen signaling	12	111	0.007	5.52E-6	5.46E-4	15	39	0.003	Homo sapiens
Immune System	88	2.664	0.17	6.04E-6	5.56E-4	459	1.723	0.115	Homo sapiens
Signaling by SCF-KIT	8	51	0.003	1.56E-5	1.34E-3	11	39	0.003	Homo sapiens
ESR-mediated signaling	17	256	0.016	4e-05	3.16E-3	30	114	0.008	Homo sapiens
Toll Like Receptor 3 (TLR3) Cascade	11	117	0.007	4.75E-5	3.61E-3	39	79	0.005	Homo sapiens
Toll Like Receptor 4 (TLR4) Cascade	13	166	0.011	6.37E-5	4.39E-3	54	113	0.008	Homo sapiens
TRIF (TICAM1)-mediated TLR4 signaling	11	122	0.008	6.86E-5	4.39E-3	39	76	0.005	Homo sapiens
MyD88-independent TLR4 cascade	11	122

## Sheet: hsa-miR-21-5p
Pathway name	Entities found	Entities Total	Entities ratio	Entities pValue	FDR	Reactions found	Reactions total	Reactions ratio
Interleukin-4 and Interleukin-13 signaling	30	211	0.013	1.11E-16	3.96E-14	23	47	0.003	Homo sapiens
Signaling by Interleukins	53	646	0.041	1.11E-16	3.96E-14	185	505	0.033	Homo sapiens
Cytokine Signaling in Immune system	59	1.095	0.069	1.11E-16	3.96E-14	233	791	0.052	Homo sapiens
Signal Transduction	90	3.049	0.193	1e-10	2.67E-8	682	2.582	0.169	Homo sapiens
Interleukin-10 signaling	14	86	0.005	1.26E-10	2.69E-8	9	15	0.001	Homo sapiens
Generic Transcription Pathway	58	1.573	0.1	2.82E-10	5.03E-8	298	879	0.058	Homo sapiens
TP53 Regulates Transcription of Death Receptors and Ligands	8	18	0.001	6.09E-10	9.32E-8	7	7	0	Homo sapiens
Immune System	80	2.661	0.169	8.37E-10	1.11E-7	460	1.729	0.113	Homo sapiens
Programmed Cell Death	19	225	0.014	3.45E-9	4.11E-7	96	193	0.013	Homo sapiens
RNA Polymerase II Transcription	58	1.715	0.109	6.97E-9	7.46E-7	309	940	0.062	Homo sapiens
TP53 Regulates Transcription of Cell Death Genes	12	83	0.005	9.89E-9	9.59E-7	53	68	0.004	Homo sapiens
Transcriptional Regulation by TP53	27	486	0.031	1.27E-8	1.13E-6	176	258	0.017	Homo sapiens
Apoptosis	16	180	0.011	3.08E-8	2.53E-6	81	142	0.009	Homo sapiens
Gene expression (Transcription)	62	1.99	0.126	3.9E-8	2.96E-6	350	1.14	0.075	Homo sapiens
Intrinsic Pathway for Apoptosis	10	64	0.004	8.43E-8	5.98E-6	30	63	0.004	Homo sapiens
Regulated Necrosis	10	76	0.005	4e-07	2.64E-5	15	52	0.003	Homo sapiens
Toll Like Receptor 7/8 (TLR7/8) Cascade	12	121	0.008	5.46E-7	3.44E-5	38	85	0.006	Homo sapiens
Adipogenesis	13	147	0.009	6.55E-7	3.87E-5	27	33	0.002	Homo sapiens
Toll Like Receptor 9 (TLR9) Cascade	12	124	0.008	7.04E-7	4e-05	38	86	0.006	Homo sapiens
Signaling by TGFB family members	14	178	0.011	9.58E-7	5.08E-5	86	148	0.01	Homo sapiens

## Sheet: hsa-miR-145-5p
Pathway name	Entities found	Entities Total	Entities ratio	Entities pValue	FDR	Reactions found	Reactions total	Reactions ratio
Developmental Biology	74	1.844	0.117	9.99E-16	1.06E-12	271	954	0.063	Homo sapiens
Diseases of signal transduction by growth factor receptors and second messengers	37	536	0.034	1.52E-14	8.06E-12	160	516	0.034	Homo sapiens
Germ layer formation at gastrulation	11	24	0.002	1.94E-13	6.85E-11	11	11	0.001	Homo sapiens
Transcriptional regulation by RUNX3	17	108	0.007	1.42E-12	3.75E-10	35	47	0.003	Homo sapiens
Transcriptional regulation of pluripotent stem cells	12	45	0.003	7.96E-12	1.69E-9	34	35	0.002	Homo sapiens
Interleukin-4 and Interleukin-13 signaling	20	211	0.013	1.19E-10	2.09E-8	10	47	0.003	Homo sapiens
Cytokine Signaling in Immune system	45	1.095	0.069	7.52E-10	1.09E-7	141	791	0.052	Homo sapiens
Signal Transduction	86	3.049	0.193	8.28E-10	1.09E-7	696	2.582	0.169	Homo sapiens
Gastrulation	17	167	0.011	1.07E-9	1.26E-7	51	104	0.007	Homo sapiens
Regulation of MITF-M-dependent genes involved in extracellular matrix, focal adhesion and epithelial-to-mesenchymal transition	8	23	0.001	3.33E-9	3.53E-7	8	22	0.001	Homo sapiens
FOXO-mediated transcription of cell cycle genes	8	27	0.002	1.14E-8	1.1E-6	11	22	0.001	Homo sapiens
Signaling by TGF-beta Receptor Complex	13	108	0.007	1.5E-8	1.32E-6	83	100	0.007	Homo sapiens
Insulin-like Growth Factor-2 mRNA Binding Proteins (IGF2BPs/IMPs/VICKZs) bind RNA	6	13	0.001	6.16E-8	4.99E-6	2	3	0	Homo sapiens
Signaling by TGFB family members	15	178	0.011	1.19E-7	8.95E-6	101	148	0.01	Homo sapiens
Generic Transcription Pathway	50	1.573	0.1	2.93E-7	2.05E-5	321	879	0.058	Homo sapiens
MITF-M-dependent gene expression	14	168	0.011	3.62E-7	2.39E-5	16	113	0.007	Homo sapiens
SMAD2/SMAD3:SMAD4 heterotrimer regulates transcription	8	44	0.003	4.57E-7	2.65E-5	20	24	0.002	Homo sapiens
SOS-mediated signalling	5	10	0.001	5.42E-7	2.78E-5	2	2	0	Homo sapiens
Formation of the anterior neural plate	6	19	0.001	5.57E-7	2.78E-5	6	15	0.001	Homo sapiens
Signaling by Interleukins	28	646	0.041	6.24E-7	3e-05	66	505	0.033	Homo sapiens

## Sheet: hsa-miR-34a-5p
Pathway name	Entities found	Entities Total	Entities ratio	Entities pValue	FDR	Reactions found	Reactions total	Reactions ratio
Generic Transcription Pathway	72	1.573	0.1	1.11E-16	6.12E-14	356	879	0.058	Homo sapiens
Developmental Biology	90	1.844	0.117	1.11E-16	6.12E-14	326	954	0.063	Homo sapiens
Interleukin-4 and Interleukin-13 signaling	26	211	0.013	6.66E-16	2.14E-13	8	47	0.003	Homo sapiens
RNA Polymerase II Transcription	72	1.715	0.109	7.77E-16	2.14E-13	356	940	0.062	Homo sapiens
MITF-M-dependent gene expression	23	168	0.011	3.66E-15	8.06E-13	23	113	0.007	Homo sapiens
Signaling by Interleukins	41	646	0.041	1.39E-14	2.54E-12	48	505	0.033	Homo sapiens
Regulation of MITF-M-dependent genes involved in cell cycle and proliferation	12	27	0.002	2.68E-14	4.2E-12	10	20	0.001	Homo sapiens
Gene expression (Transcription)	74	1.99	0.126	1.42E-13	1.95E-11	378	1.14	0.075	Homo sapiens
MITF-M-regulated melanocyte development	24	233	0.015	3.87E-13	4.72E-11	33	150	0.01	Homo sapiens
Transcriptional regulation of granulopoiesis	15	70	0.004	5.26E-13	5.79E-11	19	27	0.002	Homo sapiens
Germ layer formation at gastrulation	10	24	0.002	7.3E-12	7.3E-10	11	11	0.001	Homo sapiens
Signal Transduction	92	3.049	0.193	9.17E-12	8.34E-10	693	2.582	0.169	Homo sapiens
Cytokine Signaling in Immune system	48	1.095	0.069	3.76E-11	3.16E-9	98	791	0.052	Homo sapiens
Diseases of signal transduction by growth factor receptors and second messengers	32	536	0.034	6.94E-11	5.41E-9	203	516	0.034	Homo sapiens
RUNX3 regulates WNT signaling	7	10	0.001	3.11E-10	2.11E-8	5	5	0	Homo sapiens
Binding of TCF/LEF:CTNNB1 to target gene promoters	7	10	0.001	3.11E-10	2.11E-8	4	4	0	Homo sapiens
Defective binding of RB1 mutants to E2F1,(E2F2, E2F3)	8	17	0.001	3.66E-10	2.23E-8	1	1	0	Homo sapiens
Aberrant regulation of mitotic G1/S transition in cancer due to RB1 defects	8	17	0.001	3.66E-10	2.23E-8	1	2	0	Homo sapiens
G1 Phase	11	52	0.003	7.92E-10	4.36E-8	12	17	0.001	Homo sapiens
Cyclin D associated events in G1	11	52	0.003	7.92E-10	4.36E-8	12	17	0.001	Homo sapiens

## Sheet: hsa-miR-125b-5p
Pathway name	Entities found	Entities Total	Entities ratio	Entities pValue	FDR	Reactions found	Reactions total	Reactions ratio
Interleukin-4 and Interleukin-13 signaling	23	211	0.013	9.99E-15	1.01E-11	34	47	0.003	Homo sapiens
Signaling by Interleukins	35	646	0.041	7.49E-13	3.77E-10	142	505	0.033	Homo sapiens
Diseases of signal transduction by growth factor receptors and second messengers	31	536	0.034	3.52E-12	1.18E-9	167	516	0.034	Homo sapiens
Oncogene Induced Senescence	11	42	0.003	1.37E-11	3.45E-9	14	19	0.001	Homo sapiens
Cellular Senescence	18	199	0.013	1.77E-10	3.55E-8	48	90	0.006	Homo sapiens
TP53 Regulates Transcription of Cell Cycle Genes	11	65	0.004	1.3E-9	2.16E-7	28	42	0.003	Homo sapiens
Cytokine Signaling in Immune system	40	1.095	0.069	2.08E-9	2.98E-7	200	791	0.052	Homo sapiens
Oxidative Stress Induced Senescence	13	113	0.007	4e-09	5e-07	30	40	0.003	Homo sapiens
TP53 Regulates Transcription of Genes Involved in G2 Cell Cycle Arrest	7	21	0.001	1.5E-8	1.56E-6	8	11	0.001	Homo sapiens
Intrinsic Pathway for Apoptosis	10	64	0.004	1.56E-8	1.56E-6	26	63	0.004	Homo sapiens
Transcriptional Regulation by TP53	24	486	0.031	2.4E-8	2.19E-6	173	258	0.017	Homo sapiens
Constitutive Signaling by Aberrant PI3K in Cancer	11	104	0.007	1.48E-7	1.23E-5	1	2	0	Homo sapiens
Gene expression (Transcription)	53	1.99	0.126	1.62E-7	1.25E-5	445	1.14	0.075	Homo sapiens
Signaling by Receptor Tyrosine Kinases	26	634	0.04	2.27E-7	1.61E-5	198	759	0.05	Homo sapiens
Regulation of TP53 Expression	4	4	0	2.73E-7	1.82E-5	5	5	0	Homo sapiens
PI5P, PP2A and IER3 Regulate PI3K/AKT Signaling	12	137	0.009	2.94E-7	1.82E-5	5	7	0	Homo sapiens
TP53 Regulates Transcription of Genes Involved in Cytochrome C Release	7	33	0.002	3.12E-7	1.84E-5	20	25	0.002	Homo sapiens
BH3-only proteins associate with and inactivate anti-apoptotic BCL-2 members	5	11	0.001	4.02E-7	2.21E-5	5	5	0	Homo sapiens
Negative regulation of the PI3K/AKT network	12	145	0.009	5.31E-7	2.76E-5	5	10	0.001	Homo sapiens
Signal Transduction	69	3.049	0.193	6.22E-7	3.11E-5	482	2.582	0.169	Homo sapiens

## Sheet: hsa-miR-124-3p
Pathway name	Entities found	Entities Total	Entities ratio	Entities pValue	FDR	Reactions found	Reactions total	Reactions ratio
Nuclear Receptor transcription pathway	15	86	0.005	4.75E-13	5.36E-10	2	2	0	Homo sapiens
Generic Transcription Pathway	54	1.573	0.1	3.29E-12	1.85E-9	168	879	0.058	Homo sapiens
RNA Polymerase II Transcription	55	1.715	0.109	2.72E-11	1.02E-8	169	940	0.062	Homo sapiens
Gene expression (Transcription)	59	1.99	0.126	9.32E-11	2.63E-8	194	1.14	0.075	Homo sapiens
Developmental Biology	54	1.844	0.117	1.23E-9	2.77E-7	224	954	0.063	Homo sapiens
Signaling by Receptor Tyrosine Kinases	29	634	0.04	1.75E-9	3.29E-7	315	759	0.05	Homo sapiens
Signaling by VEGF	14	140	0.009	3.68E-9	5.92E-7	34	86	0.006	Homo sapiens
VEGFA-VEGFR2 Pathway	13	129	0.008	1.23E-8	1.64E-6	33	79	0.005	Homo sapiens
FLT3 Signaling	9	48	0.003	1.31E-8	1.64E-6	17	43	0.003	Homo sapiens
Signaling by Interleukins	27	646	0.041	4.28E-8	4.79E-6	161	505	0.033	Homo sapiens
Diseases of signal transduction by growth factor receptors and second messengers	24	536	0.034	7.44E-8	7.58E-6	190	516	0.034	Homo sapiens
FLT3 signaling in disease	8	43	0.003	9.06E-8	8.52E-6	21	52	0.003	Homo sapiens
Cellular responses to stimuli	37	1.166	0.074	1.3E-7	1.12E-5	111	613	0.04	Homo sapiens
Signaling by NTRKs	13	166	0.011	2.19E-7	1.76E-5	81	164	0.011	Homo sapiens
Cytokine Signaling in Immune system	35	1.095	0.069	2.56E-7	2e-05	208	791	0.052	Homo sapiens
MITF-M-regulated melanocyte development	15	233	0.015	3.03E-7	2.05E-5	22	150	0.01	Homo sapiens
Transcriptional regulation of granulopoiesis	9	70	0.004	3.1E-7	2.05E-5	22	27	0.002	Homo sapiens
Transcriptional Regulation by MECP2	10	100	0.006	6.58E-7	4.08E-5	75	77	0.005	Homo sapiens
MECP2 regulates transcription of neuronal ligands	5	13	0.001	7.65E-7	4.51E-5	8	8	0.001	Homo sapiens
Signaling by MET	9	88	0.006	2.01E-6	1.12E-4	29	51	0.003	Homo sapiens

## Sheet: hsa-miR-29b-3p
Pathway name	Entities found	Entities Total	Entities ratio	Entities pValue	FDR	Reactions found	Reactions total	Reactions ratio
Assembly of collagen fibrils and other multimeric structures	20	67	0.004	1.11E-16	1.89E-14	22	26	0.002	Homo sapiens
Collagen formation	21	104	0.007	1.11E-16	1.89E-14	51	77	0.005	Homo sapiens
Extracellular matrix organization	40	350	0.022	1.11E-16	1.89E-14	204	330	0.022	Homo sapiens
Signaling by Receptor Tyrosine Kinases	41	634	0.04	1.11E-16	1.89E-14	190	759	0.05	Homo sapiens
Signal Transduction	90	3.049	0.193	1.11E-16	1.89E-14	618	2.582	0.169	Homo sapiens
Interleukin-4 and Interleukin-13 signaling	24	211	0.013	3.33E-16	4.73E-14	23	47	0.003	Homo sapiens
Degradation of the extracellular matrix	21	148	0.009	4.44E-16	5.37E-14	56	105	0.007	Homo sapiens
Non-integrin membrane-ECM interactions	17	83	0.005	7.77E-16	8.24E-14	11	33	0.002	Homo sapiens
Signaling by PDGF	16	70	0.004	1.11E-15	1.04E-13	31	31	0.002	Homo sapiens
ECM proteoglycans	16	79	0.005	6.88E-15	5.85E-13	13	23	0.002	Homo sapiens
Integrin cell surface interactions	16	86	0.005	2.5E-14	1.92E-12	38	55	0.004	Homo sapiens
Collagen degradation	14	69	0.004	3.43E-13	2.43E-11	21	34	0.002	Homo sapiens
Crosslinking of collagen fibrils	10	24	0.002	8.49E-13	5.52E-11	13	13	0.001	Homo sapiens
Signaling by Interleukins	33	646	0.041	4.86E-12	2.91E-10	104	505	0.033	Homo sapiens
Collagen chain trimerization	11	44	0.003	1.37E-11	7.34E-10	7	28	0.002	Homo sapiens
MET activates PTK2 signaling	10	32	0.002	1.39E-11	7.34E-10	1	5	0	Homo sapiens
Collagen biosynthesis and modifying enzymes	13	76	0.005	1.98E-11	9.88E-10	29	51	0.003	Homo sapiens
Syndecan interactions	9	29	0.002	1.57E-10	7.4E-9	3	15	0.001	Homo sapiens
Elastic fibre formation	10	45	0.003	3.65E-10	1.53E-8	16	17	0.001	Homo sapiens
MET promotes cell motility	10	45	0.003	3.65E-10	1.53E-8	2	12	0.001	Homo sapiens

## Sheet: hsa-miR-200c-3p
Pathway name	Entities found	Entities Total	Entities ratio	Entities pValue	FDR	Reactions found	Reactions total	Reactions ratio
Signal Transduction	90	3.049	0.193	1.11E-16	1.16E-13	816	2.582	0.169	Homo sapiens
Signaling by Interleukins	31	646	0.041	5.5E-11	2.88E-8	75	505	0.033	Homo sapiens
Signaling by Receptor Tyrosine Kinases	30	634	0.04	1.63E-10	5.67E-8	305	759	0.05	Homo sapiens
Cytokine Signaling in Immune system	40	1.095	0.069	2.27E-10	5.94E-8	92	791	0.052	Homo sapiens
Diseases of signal transduction by growth factor receptors and second messengers	26	536	0.034	1.86E-9	3.88E-7	169	516	0.034	Homo sapiens
Signaling by VEGF	14	140	0.009	2.3E-9	4e-07	72	86	0.006	Homo sapiens
Interleukin-4 and Interleukin-13 signaling	16	211	0.013	7.84E-9	1.17E-6	5	47	0.003	Homo sapiens
Cellular Senescence	15	199	0.013	2.53E-8	3.29E-6	31	90	0.006	Homo sapiens
VEGFA-VEGFR2 Pathway	12	129	0.008	7.17E-8	8.31E-6	66	79	0.005	Homo sapiens
ESR-mediated signaling	16	257	0.016	1.14E-7	1.19E-5	29	114	0.007	Homo sapiens
Signaling by NTRK2 (TRKB)	7	33	0.002	1.92E-7	1.83E-5	38	38	0.002	Homo sapiens
Regulation of CDH11 Expression and Function	7	35	0.002	2.85E-7	2.48E-5	26	28	0.002	Homo sapiens
Regulation of CDH11 gene transcription	5	12	0.001	4.33E-7	3.3E-5	12	14	0.001	Homo sapiens
Cellular responses to stimuli	35	1.166	0.074	4.51E-7	3.3E-5	84	613	0.04	Homo sapiens
Intracellular signaling by second messengers	18	362	0.023	4.78E-7	3.3E-5	50	116	0.008	Homo sapiens
Regulation of Expression and Function of Type II Classical Cadherins	7	39	0.002	5.83E-7	3.56E-5	26	33	0.002	Homo sapiens
Regulation of Homotypic Cell-Cell Adhesion	7	39	0.002	5.83E-7	3.56E-5	26	33	0.002	Homo sapiens
Activated NTRK3 signals through RAS	5	14	0.001	9.17E-7	5.32E-5	4	4	0	Homo sapiens
Developmental Biology	46	1.844	0.117	1e-06	5.52E-5	204	954	0.063	Homo sapiens
Signaling by NTRK3 (TRKC)	6	27	0.002	1.13E-6	5.85E-5	15	19	0.001	Homo sapiens

## Sheet: hsa-miR-17-5p
Pathway name	Entities found	Entities Total	Entities ratio	Entities pValue	FDR	Reactions found	Reactions total	Reactions ratio
Interleukin-4 and Interleukin-13 signaling	29	211	0.013	1.11E-16	1.08E-13	31	47	0.003	Homo sapiens
Generic Transcription Pathway	57	1.573	0.1	3.35E-14	1.61E-11	312	879	0.058	Homo sapiens
Transcriptional regulation by RUNX3	17	108	0.007	5e-14	1.61E-11	26	47	0.003	Homo sapiens
Signaling by Interleukins	35	646	0.041	1.61E-13	3.9E-11	267	505	0.033	Homo sapiens
RNA Polymerase II Transcription	58	1.715	0.109	3.46E-13	6.7E-11	341	940	0.062	Homo sapiens
FOXO-mediated transcription of cell cycle genes	10	27	0.002	2.54E-12	4.09E-10	13	22	0.001	Homo sapiens
Cyclin D associated events in G1	12	52	0.003	3.75E-12	4.53E-10	16	17	0.001	Homo sapiens
G1 Phase	12	52	0.003	3.75E-12	4.53E-10	16	17	0.001	Homo sapiens
Diseases of signal transduction by growth factor receptors and second messengers	30	536	0.034	4.9E-12	5.24E-10	167	516	0.034	Homo sapiens
Cytokine Signaling in Immune system	43	1.095	0.069	8.39E-12	8.14E-10	392	791	0.052	Homo sapiens
Signal Transduction	78	3.049	0.193	1.27E-11	1.11E-9	666	2.582	0.169	Homo sapiens
Gene expression (Transcription)	60	1.99	0.126	1.5E-11	1.2E-9	389	1.14	0.075	Homo sapiens
Signaling by ALK fusions and activated point mutants	15	119	0.008	3.49E-11	2.41E-9	36	63	0.004	Homo sapiens
Signaling by ALK in cancer	15	119	0.008	3.49E-11	2.41E-9	36	71	0.005	Homo sapiens
FOXO-mediated transcription	14	110	0.007	1.42E-10	9.06E-9	20	85	0.006	Homo sapiens
Mitotic G1 phase and G1/S transition	16	164	0.01	3.09E-10	1.85E-8	83	101	0.007	Homo sapiens
Signaling by TGFB family members	16	178	0.011	9.86E-10	5.62E-8	105	148	0.01	Homo sapiens
Transcription of E2F targets under negative control by DREAM complex	7	25	0.002	3.45E-8	1.83E-6	12	12	0.001	Homo sapiens
Nuclear events stimulated by ALK signaling in cancer	9	56	0.004	4.23E-8	2.16E-6	20	32	0.002	Homo sapiens
Loss of Function of SMAD2/3 in Cancer	5	8	0.001	6.57E-8	3.15E-6	2	2	0	Homo sapiens

## Sheet: hsa-miR-29a-3p
Pathway name	Entities found	Entities Total	Entities ratio	Entities pValue	FDR	Reactions found	Reactions total	Reactions ratio
Interleukin-4 and Interleukin-13 signaling	23	211	0.013	2.66E-15	2.53E-12	21	47	0.003	Homo sapiens
Extracellular matrix organization	26	350	0.022	2.43E-13	1.15E-10	172	330	0.022	Homo sapiens
Integrin cell surface interactions	14	86	0.005	5.06E-12	1.6E-9	39	55	0.004	Homo sapiens
Signal Transduction	76	3.049	0.193	5.56E-11	1.12E-8	512	2.582	0.169	Homo sapiens
Assembly of collagen fibrils and other multimeric structures	12	67	0.004	5.93E-11	1.12E-8	20	26	0.002	Homo sapiens
Signaling by Interleukins	31	646	0.041	7.24E-11	1.14E-8	108	505	0.033	Homo sapiens
Collagen formation	13	104	0.007	7.14E-10	9.64E-8	45	77	0.005	Homo sapiens
Cytokine Signaling in Immune system	39	1.095	0.069	1.13E-9	1.34E-7	163	791	0.052	Homo sapiens
Signaling by PDGF	11	70	0.004	1.46E-9	1.53E-7	29	31	0.002	Homo sapiens
Diseases of signal transduction by growth factor receptors and second messengers	26	536	0.034	2.33E-9	2.19E-7	118	516	0.034	Homo sapiens
Signaling by Receptor Tyrosine Kinases	28	634	0.04	4.08E-9	3.51E-7	192	759	0.05	Homo sapiens
Crosslinking of collagen fibrils	7	24	0.002	2.44E-8	1.93E-6	13	13	0.001	Homo sapiens
Non-integrin membrane-ECM interactions	10	83	0.005	9.62E-8	7.03E-6	9	33	0.002	Homo sapiens
KEAP1-NFE2L2 pathway	13	168	0.011	1.86E-7	1.25E-5	26	117	0.008	Homo sapiens
Gene expression (Transcription)	50	1.99	0.126	3.26E-7	2.05E-5	219	1.14	0.075	Homo sapiens
Developmental Biology	46	1.844	0.117	1.37E-6	8.1E-5	104	954	0.063	Homo sapiens
PI3K/AKT Signaling in Cancer	10	132	0.008	5.99E-6	3.3E-4	7	21	0.001	Homo sapiens
Downstream signal transduction	6	37	0.002	7.17E-6	3.73E-4	16	16	0.001	Homo sapiens
TCF dependent signaling in response to WNT	12	202	0.013	8.15E-6	3.97E-4	31	71	0.005	Homo sapiens
PIP3 activates AKT signaling	15	315	0.02	8.45E-6	3.97E-4	65	88	0.006	Homo sapiens

[truncated: 3 more sheets: hsa-miR-1-3p, hsa-miR-20a-5p, hsa-miR-9-5p]
