# Supplementary material for: Integrated Analysis of microRNA Targets Reveals New Insights into Transcriptional–Post-Transcriptional Regulatory Cross-Talk
Source: Biology (Basel). 2025 Jan 8;14(1):43. doi: 10.3390/biology14010043 (PMC11762646; doi:10.3390/biology14010043)
Supplement: Supplementary file 1 [file biology-14-00043-s001.zip › Supplementary Table 5.xlsx]

## Sheet: Foglio1
Gene name	Transcript Lenght	UTR Lenght	Interactions	P miRDB	P Mirtarwalk
AKT1	2957	992	25	40	254
BCL2	6881	5279	72	214	645
BCL2L11	5098	4213	33	267	821
BMI1	3540	1942	27	129	108
CCND1	4238	3192	76	184	546
CCND2	6493	5344	33	337	910
CD274	3634	2692	29	146	506
CDK6	11663	10219	60	601	810
CDKN1A	2117	1532	76	114	512
CREB1	10095	8930	29	535	952
E2F1	2690	1255	32	66	371
E2F3	5036	3284	26	251	432
EGFR	9905	6011	42	166	278
ERBB2	4557	614	26	94	129
ETS1	5139	3596	23	301	545
EZH2	2654	263	35	61	36
FBXW7	5639	2337	20	261	189
FOXO1	5779	3382	29	233	203
GSK3B	7743	5467	22	375	660
HIF1A	3946	1173	37	189	60
HMGA2	4117	2999	51	283	400
HMGB1	5456	4653	25	136	546
IGF1	7277	6633	35	357	870
IGF1R	12235	7088	79	339	680
KRAS	5306	4549	42	330	644
MCL1	3950	2817	46	188	566
MET	6822	2253	36	160	222
MTDH	7662	5590	22	313	744
MTOR	8271	500	22	91	39
MYC	3721	1993	49	48	307
NOTCH1	9568	1638	33	101	94
PTEN	8515	6458	121	376	350
RUNX2	5540	1763	24	263	575
SIRT1	4107	1797	40	202	143
SMAD2	34626	32870	31	405	1507
SMAD3	6464	4633	33	176	632
SMAD4	8772	6575	39	361	749
SMAD7	3341	1519	30	154	174
SNAI1	1705	830	24	75	172
SOX4	4869	2660	23	199	365
SP1	7680	5206	37	359	860
STAT3	4921	2421	50	189	173
TGFBR1	6492	4887	26	328	663
TGFBR2	4530	2543	42	185	303
TP53	2512	1188	43	102	402
TWIST1	1630	706	33	86	78
VEGFA	3609	1925	72	232	375
WEE1	3588	1383	22	174	120
ZEB1	5937	2540	40	269	197
ZEB2	9265	5370	37	452	163
NSD3	10768	5937	1	154	392
NSMF	3649	1824	1	95	298
NSUN5	2336	899	1	59	193
NT5C3A	1667	600	1	48	104
NT5E	3562	1780	3	118	177
NUCB2	2300	792	1	19	187
NUMBL	3561	1563	1	93	191
NUP214	7568	1176	1	53	184
OCLN	6181	4433	3	117	364
OGDHL	3706	587	1	17	106
TMEM87A	2964	1261	1	215	251
OLR1	2456	1579	1	114	137
OPCML	6406	5212	1	195	1011
ORM1	764	122	1	16	85
OSBPL2	3944	2296	1	76	256
OSBPL8	7204	4092	1	322	158
OSTF1	1348	524	1	45	51
OSTM1	4471	3376	1	181	320
TMEM88	874	385	1	18	202
TMEM9B	1844	1118	1	114	258
OTX1	2828	1515	1	104	339
BAK1	2170	1251	3	102	498
DACH1	5245	2689	2	257	97
DACT3	2526	518	2	68	221
DAPK3	2886	1248	2	11	62
DDAH1	3939	2967	3	161	404
DDX6	6128	4342	3	296	1099
DGUOK	1075	210	2	7	84
DIO1	1861	1087	2	79	323
DIRAS3	1481	646	2	48	55
DMD	13992	2697	8	248	165
BAG4	4197	2808	2	161	227
DOCK1	6840	1089	3	76	110
DOHH	1763	668	2	18	99
DTL	4409	2073	2	96	247
DUSP4	5553	3962	2	151	576
DUSP5	2477	1107	2	82	219
DUSP6	3627	2018	2	130	285
DVL1	3305	864	2	34	160
DYRK2	8888	6693	2	264	502
E2F7	5725	2764	7	210	298
ECM1	2046	322	2	18	20
ECT2	4136	1237	2	96	86
KDM6A	6094	1368	3	178	39
KL	5014	1957	4	130	51
KLF2	2820	1654	3	89	285
KMT5A	2776	1126	3	132	361
L1CAM	5138	3991	5	97	284
LAMC1	7929	2802	5	232	425
LEFTY2	2019	138	8	64	65
LIF	3871	3198	4	169	799
LIFR	10553	6927	3	283	585
LOXL2	3721	1146	4	66	237
LRP1	14932	815	7	77	107
MICA	1370	333	5	35	71
MLH1	2494	193	3	23	3
MSH2	3115	274	3	25	30
MUC4	16756	405	3	31	52
N4BP1	7077	4178	3	216	710
NAIP	7093	1938	4	96	350
NASP	3225	752	3	64	209
NCOA1	7381	2311	3	205	274
NET1	3989	2062	3	151	212
NFATC1	4873	1746	4	88	182
NID1	5792	2037	3	148	289
BDNF	3985	2928	32	191	515
LIPT1	1266	58	0	0	0
LIPT2	2333	1616	0	35	320
LONP1	3092	198	0	2	30
NDUFAF3	902	323	0	41	3
NDUFAF4	2407	1789	0	89	292
NDUFAF5	5449	4370	0	69	632
NDUFAF6	1795	773	0	34	124
NDUFAF8	565	294	0	9	42
NDUFB11	586	101	0	9	76
TRMT5	5304	3668	0	152	518
TRMU	1651	334	0	7	17
TRNT1	2252	869	0	52	158
TSFM	1997	1004	0	119	156
TTC19	3050	1882	0	101	207
TUFM	2011	564	0	21	211
TWNK	3616	893	0	65	222
FANCB	3017	162	0	12	14
FANCC	4592	2653	0	95	528
LZTR1	4282	1684	0	48	129
NBN	4622	2251	0	84	332
SRCAP	11724	1676	0	46	232
TOP3A	6596	3374	0	95	700
TRIM37	4489	1175	0	102	55
